# Supplementary material for: Multi-omics analysis reveals the genetic basis of rice fragrance mediated by betaine aldehyde dehydrogenase 2
Source: J Adv Res. 2021 Dec 18;42:303–14. doi: 10.1016/j.jare.2021.12.004 (PMC9788947; doi:10.1016/j.jare.2021.12.004)
Supplement: Supplementary data 2 [file mmc2.xlsx]

## Sheet: Table S1
Table S1. Passport information of 475 rice accessions core set used in this study.
Sr.	Entry_No.	Variety Name in English	NCBI BioSample ID	Ecotype#	Origin	Variety Group	Seed Storage No.	Fragrance*	BADH2 Haplotype	Allele name	Relative amount of 2-Acetyl-1-pyrroline (Mean peak area)
1	RWG-001	Namseon 52	SAMEA4999314	Temperate japonica	KOR	Bred	IT 005288	1	1		ND
2	RWG-002	Suweon 159	SAMEA4999298	Temperate japonica	KOR	Bred	IT 007099	1	1		ND
3	RWG-003	Suweon 255	SAMN12714206	Indica	KOR	Bred	IT 007226	1	1		ND
4	RWG-004	Suwon 301	SAMEA4999469	Temperate japonica	KOR	Bred	IT 123124	1	1		ND
5	RWG-005	Suweon 347	SAMN12714207	Indica	KOR	Bred	IT 192004	1	1		ND
6	RWG-006	CT9993-5-10-1-M	SAMN16203520	Indica	COL	Bred	K046490	1	1		ND
7	RWG-007	Rathal	SAMEA4999450	Admixture	LKA	Bred	IT 248043	1	1		ND
8	RWG-008	Tchampa	SAMEA4999421	Aus	IRN	Bred	K046514	1	2	badh2-E10-4488C>A	ND
9	RWG-009	Jejubukjeju-2002-99	SAMEA4999437	Temperate japonica	KOR	Weedy	IT 220821	1	1		ND
10	RWG-010	Jejubukjeju-2002-171	SAMEA4999151	Indica	KOR	Weedy	IT 220865	1	1		ND
11	RWG-011	Jejubukjeju-2002-340	SAMEA4999178	Temperate japonica	KOR	Weedy	IT 220982	1	1		ND
12	RWG-012	Jejunamjeju-2002-420	SAMEA4999344	Temperate japonica	KOR	Weedy	IT 221031	1	1		ND
13	RWG-013	Jejubukjeju-2002-521	SAMEA4999379	Indica	KOR	Weedy	IT 221094	1	1		ND
14	RWG-014	Incheonkanghwasujip-16	SAMEA4999374	Temperate japonica	KOR	Weedy	K019957	1	1		ND
15	RWG-015	Muando	SAMEA4999311	Temperate japonica	KOR	Landrace	IT 006116	1	1		ND
16	RWG-016	Dadajo	SAMEA4999350	Temperate japonica	KOR	Landrace	IT 005679	1	1		ND
17	RWG-017	Okcheong	SAMEA4999287	Temperate japonica	KOR	Landrace	IT 227933	1	1		ND
18	RWG-018	Sando	SAMEA4999326	Tropical japonica	KOR	Landrace	IT 006556	1	1		ND
19	RWG-019	Batnarak	SAMEA4999280	Tropical japonica	KOR	Landrace	IT 010340	1	1		ND
20	RWG-020	Orido	SAMEA4999276	Temperate japonica	KOR	Landrace	IT 007630	1	1		ND
21	RWG-021	Saducho	SAMEA4999263	Indica	KOR	Landrace	IT 006538	1	1		ND
22	RWG-022	Seon	SAMEA4999234	Indica	KOR	Landrace	IT 226487	1	1		ND
23	RWG-023	Hanyangjo	SAMEA4999208	Aus	KOR	Landrace	IT 009060	1	1		ND
24	RWG-024	Inbujido	SAMEA4999235	Temperate japonica	KOR	Landrace	IT 008196	1	1		ND
25	RWG-025	Beobpanhwa	SAMEA4999236	Temperate japonica	KOR	Landrace	IT 006410	1	1		ND
26	RWG-026	Janmochal	SAMEA4999172	Temperate japonica	KOR	Landrace	IT 227934	1	1		ND
27	RWG-027	Pyodo	SAMEA4999171	Temperate japonica	KOR	Landrace	IT 008999	1	1		ND
28	RWG-028	Yuljojo	SAMEA4999345	Temperate japonica	KOR	Landrace	K026177	1	1		ND
29	RWG-029	Samgyeongjo	SAMEA4999343	Temperate japonica	KOR	Landrace	IT 006596	1	1		ND
30	RWG-030	Baekgokna	SAMEA4999133	Indica	KOR	Landrace	IT 006303	1	1		ND
31	RWG-031	Mongdonjaerae	SAMEA4999111	Admixture	KOR	Landrace	IT 227937	2	3	badh2-E12-5241-5243delGAA	60632
32	RWG-032	Agbede	SAMEA4999075	Tropical japonica	NGA	Bred	IT 000041	1	1		ND
33	RWG-033	Anbaw C7	SAMEA4999156	Temperate japonica	MMR	Bred	IT 000114	1	1		ND
34	RWG-034	Bala	SAMN12714208	Indica	IND	Bred	K046522	1	1		ND
35	RWG-035	Bellardone	SAMEA4999148	Temperate japonica	FRA	Bred	IT 000314	1	1		ND
36	RWG-036	Chiem Chanh	SAMN16203521	Indica	VNM	Landrace	IT 000694	1	4	badh2-E10-4528G>A	ND
37	RWG-037	Dharial	SAMEA4999252	Aus	NPL	Bred	IT 001083	1	2	badh2-E10-4488C>A	ND
38	RWG-038	Dular	SAMEA4999270	Aus	IND	Bred	K046515	2	5	badh2-E14-5772_5773insG	305201
39	RWG-039	IR38	SAMEA4999213	Indica	PHL	Bred	IT 001907	1	1		ND
40	RWG-040	Magnolia	SAMEA4999409	Tropical japonica	USA	Landrace	IT 002920	1	1		ND
41	RWG-041	Mala	SAMN12714209	Indica	BGD	Bred	IT 002938	1	1		ND
42	RWG-042	Mushkan	SAMEA4999354	Aromatic	PAK	Bred	IT 003068	3	6	badh2-E7-3037_3041delAAGAT, 3045_3047delGGC, badh2-E7-3035A>T	6785236
43	RWG-043	Pukhi	SAMEA4999145	Aus	PAK	Bred	IT 003482	2	2	badh2-E10-4488C>A	ND
44	RWG-044	Red Rice	SAMN12714210	Indica	IRN	Landrace	IT 003553	1	2	badh2-E10-4488C>A	ND
45	RWG-045	Tun Sart	SAMEA4999128	Tropical japonica	VNM	Bred	IT 004483	1	1		ND
46	RWG-046	Victoria F.A	SAMEA4999192	Temperate japonica	ARG	Bred	IT 004529	1	1		ND
47	RWG-047	Bai Cyue Hwa Lue	SAMEA4999100	Indica	TWN	Landrace	IT 006305	1	1		ND
48	RWG-048	Yangmyeon	SAMEA4999097	Indica	TWN	Landrace	IT 007573	1	1		ND
49	RWG-049	Belle Patna	SAMN12714211	Indica	USA	Bred	IT 009836	1	1		ND
50	RWG-050	Pyeongbuk 3	SAMEA4999294	Temperate japonica	PRK	Bred	IT 113470	1	1		ND
51	RWG-051	Yupul	SAMEA4999461	Tropical japonica	LBR	Bred	IT 152647	1	1		ND
52	RWG-052	Liman Belozernij	SAMEA4999432	Temperate japonica	RUS	-	IT 195079	1	1		ND
53	RWG-053	Kagi	SAMEA4999430	Aus	IND	-	IT 211179	1	1		ND
54	RWG-054	Hatadani	SAMN12714212	Indica	LKA	-	IT 211182	1	1		ND
55	RWG-055	Tai Mochito	SAMEA4999464	Tropical japonica	THA	-	IT 211283	1	1		ND
56	RWG-056	Waikyakushi	SAMEA4999419	Indica	TWN	-	IT 211285	1	1		ND
57	RWG-057	Upland	SAMEA4999406	Tropical japonica	NGA	Bred	IT 212310	1	1		ND
58	RWG-058	Newrex	SAMEA4999401	Tropical japonica	USA	Bred	IT 212313	1	1		ND
59	RWG-059	Doan Guang Hwa Lue	SAMEA4999364	Temperate japonica	TWN	Landrace	901177	1	1		ND
60	RWG-060	Wu Cyue	SAMEA4999331	Indica	TWN	Landrace	901180	1	1		ND
61	RWG-061	Binato	SAMEA4999324	Indica	PHL	Landrace	901500	2	6	badh2-E7-3037_3041delAAGAT, 3045_3047delGGC, badh2-E7-3035A>T	2639745
62	RWG-062	Avangard	SAMEA4999346	Temperate japonica	UZB	-	IT 216884	1	1		ND
63	RWG-063	Debzera	SAMEA4999293	Temperate japonica	UZB	-	IT 217508	1	1		ND
64	RWG-064	Hawm Supan	SAMEA4999319	Indica	THA	-	K019941	2	6	badh2-E7-3037_3041delAAGAT, 3045_3047delGGC, badh2-E7-3035A>T	1506974
65	RWG-065	Ssalbyeo 22	SAMEA4999265	Temperate japonica	KOR	Landrace	IT 217448	1	1		ND
66	RWG-066	Urasan	SAMEA4999357	Tropical japonica	JPN	Landrace	901640	1	1		ND
67	RWG-067	Xi Gua Bai	SAMN16203522	Indica	CHN	-	IT 110057	1	1		ND
68	RWG-068	Yung Yuen Chuen Zim	SAMEA4999452	Indica	CHN	Bred	IT 113788	1	1		ND
69	RWG-069	Keng Chi Ju	SAMEA4999455	Temperate japonica	CHN	Landrace	IT 114292	2	6	badh2-E7-3037_3041delAAGAT, 3045_3047delGGC, badh2-E7-3035A>T	260252
70	RWG-070	Qua 77 Wuan-Dau	SAMN16203523	Indica	CHN	-	IT 114588	1	4		ND
71	RWG-071	Chih-Tsao-He	SAMN16203524	Indica	CHN	-	IT 117610	1	1		ND
72	RWG-072	Hsiang-Ha-Tsan	SAMN16203525	Indica	CHN	-	IT 117643	1	1		ND
73	RWG-073	Cheongdo-Donggok-4	SAMEA4999112	Indica	KOR	Weedy	IT 168380	1	1		ND
74	RWG-074	Golyeong-2	SAMEA4999150	Temperate japonica	KOR	Weedy	IT 168699	1	1		ND
75	RWG-075	Golyeong-6	SAMEA4999396	Temperate japonica	KOR	Weedy	IT 168703	1	1		ND
76	RWG-076	Danyang-7	SAMEA4999338	Temperate japonica	KOR	Weedy	IT 169001	1	1		ND
77	RWG-077	Danyang-38	SAMEA4999351	Temperate japonica	KOR	Weedy	IT 169032	1	1		ND
78	RWG-078	Hwaseong-5	SAMEA4999356	Temperate japonica	KOR	Weedy	IT 169092	1	1		ND
79	RWG-079	Gou 405	SAMEA4999315	Temperate japonica	JPN	Bred	IT 202142	1	1		ND
80	RWG-080	Baeksami	SAMEA4999092	Temperate japonica	CHN	Landrace	IT 204549	1	1		ND
81	RWG-081	Akaine	SAMEA4999080	Tropical japonica	JPN	Landrace	IT 211334	1	1		ND
82	RWG-082	Syare-61-1-B	SAMEA4999093	Temperate japonica	KOR	Weedy	IT 213594	1	1		ND
83	RWG-083	Syale-94-1-B	SAMEA4999264	Temperate japonica	KOR	Weedy	IT 213675	1	1		ND
84	RWG-084	Syale-163-1-B	SAMEA4999251	Temperate japonica	KOR	Weedy	IT 213678	1	1		ND
85	RWG-085	Milyang 50	SAMN12714213	Indica	KOR	Bred	IT 006235	1	1		ND
86	RWG-086	Yeongpung	SAMN12714214	Indica	KOR	Bred	IT 101984	1	1		ND
87	RWG-087	Iri 336	SAMEA4999195	Temperate japonica	KOR	Bred	IT 151559	1	1		ND
88	RWG-088	Mihyang	SAMEA4999198	Temperate japonica	KOR	Bred	IT 196276	2	7	badh2-E13-5390C>T	2357783
89	RWG-089	Moroberekan	SAMEA4999185	Tropical japonica	GIN	Bred	K046503	1	1		ND
90	RWG-090	Jejubukjeju-2002-115	SAMEA4999163	Tropical japonica	KOR	Weedy	IT 220830	1	1		ND
91	RWG-091	Jejubukjeju-2002-550	SAMEA4999127	Temperate japonica	KOR	Weedy	IT 221116	1	1		ND
92	RWG-092	Jejubukjeju-2002-561	SAMEA4999116	Temperate japonica	KOR	Weedy	K020571	1	1		ND
93	RWG-093	Huindadak	SAMEA4999119	Temperate japonica	KOR	Landrace	IT 009264	1	1		ND
94	RWG-094	Jotajo	SAMEA4999191	Temperate japonica	KOR	Landrace	IT 008580	1	1		ND
95	RWG-095	Pocheon Jangmang Me	SAMEA4999141	Temperate japonica	KOR	Landrace	IT 008996	1	1		ND
96	RWG-096	Dongo	SAMEA4999179	Temperate japonica	KOR	Landrace	IT 005970	1	1		ND
97	RWG-097	Seorianjeunbaengi	SAMEA4999095	Temperate japonica	KOR	Landrace	IT 006663	1	1		ND
98	RWG-098	Neul	SAMEA4999094	Tropical japonica	KOR	Landrace	IT 010275	1	1		ND
99	RWG-099	Jwiippari	SAMEA4999071	Temperate japonica	KOR	Landrace	IT 008700	1	1		ND
100	RWG-100	Jeongjonghwa	SAMEA4999382	Temperate japonica	KOR	Landrace	IT 008408	1	1		ND
101	RWG-101	Sodujo	SAMEA4999176	Tropical japonica	KOR	Landrace	IT 010417	1	1		ND
102	RWG-102	Sando	SAMEA4999131	Tropical japonica	KOR	Landrace	IT 010375	1	1		ND
103	RWG-103	Bori	SAMEA4999199	Temperate japonica	KOR	Landrace	IT 006424	1	1		ND
104	RWG-104	Naengjo	SAMEA4999103	Temperate japonica	KOR	Landrace	K026193	1	1		ND
105	RWG-105	Bikom	SAMEA4999129	Admixture	NGA	Bred	IT 000343	1	1		ND
106	RWG-106	British Honduras Creole	SAMEA4999087	Tropical japonica	HND	Bred	IT 000461	1	1		ND
107	RWG-107	Cartuna	SAMEA4999083	Tropical japonica	IND	Bred	IT 000560	1	1		ND
108	RWG-108	Sahak	SAMEA4999142	Aus	PRI	Bred	IT 003703	1	1		ND
109	RWG-109	Taichung-Woo-Tsan	SAMEA4999146	Indica	TWN	Bred	IT 004246	1	1		ND
110	RWG-110	Zilanica	SAMEA4999466	Aromatic	RUS	Bred	IT 004683	1	1		ND
111	RWG-111	Xao Bai Mang Sue Dao	SAMEA4999425	Temperate japonica	TWN	Landrace	IT 006737	1	1		ND
112	RWG-112	Di Jiao Wu Jian	SAMEA4999478	Indica	TWN	Landrace	IT 008302	1	1		ND
113	RWG-113	Spin Mere	SAMEA4999405	Aus	AFG	-	IT 152642	1	2	badh2-E10-4488C>A	ND
114	RWG-114	Norin 22	SAMEA4999424	Temperate japonica	JPN	Bred	IT 005585	1	1		ND
115	RWG-115	Ssalbyeo 16	SAMEA4999397	Temperate japonica	KOR	Landrace	IT 006587	1	1		ND
116	RWG-116	Nian Chi Shi	SAMEA4999403	Indica	CHN	-	IT 109904	1	1		ND
117	RWG-117	Sung Pan Tao	SAMEA4999376	Temperate japonica	CHN	Landrace	IT 114332	1	1		ND
118	RWG-118	Tsong-Gan-Shun	SAMEA4999175	Indica	CHN	-	IT 114620	1	1		ND
119	RWG-119	San-Li-Shun	SAMEA4999137	Indica	CHN	Bred	IT 114771	1	1		ND
120	RWG-120	Yang-Sha-Tsan	SAMEA4999359	Indica	CHN	-	IT 117766	1	1		ND
121	RWG-121	Chungdo 23	SAMN16203526	Indica	KOR	Weedy	IT 168296	1	1		ND
122	RWG-122	Chungdo Hwayang 12	SAMN16203527	Indica	KOR	Weedy	IT 168374	1	1		ND
123	RWG-123	Chungdo Hwayang 14	SAMN16203528	Indica	KOR	Weedy	IT 168376	1	1		ND
124	RWG-124	Sungju 3	SAMEA4999250	Indica	KOR	Weedy	IT 168409	1	1		ND
125	RWG-125	Jangsung 1	SAMN16203529	Indica	KOR	Weedy	IT 168469	1	1		ND
126	RWG-126	Soonchun 5	SAMN16203530	Indica	KOR	Weedy	IT 168483	1	1		ND
127	RWG-127	Daegu Damti 6-2	SAMEA4999422	Temperate japonica	KOR	Weedy	IT 168551	1	1		ND
128	RWG-128	Guechang 15	SAMEA4999428	Temperate japonica	KOR	Weedy	IT 168592	1	1		ND
129	RWG-129	Danyang 9	SAMEA4999410	Temperate japonica	KOR	Weedy	IT 169003	1	1		ND
130	RWG-130	Chungsongaengmi 4	SAMEA4999184	Temperate japonica	KOR	Weedy	IT 175218	1	1		ND
131	RWG-131	Suhyeonghando	SAMEA4999152	Indica	CHN	-	IT 204592	1	1		ND
132	RWG-132	Xiao zao huang	SAMEA4999220	Tropical japonica	CHN	-	IT 211220	1	1		ND
133	RWG-133	Namseon 34	SAMEA4999355	Temperate japonica	KOR	Bred	IT 005275	1	1		ND
134	RWG-134	Namseon 126	SAMEA4999342	Temperate japonica	KOR	Bred	IT 005362	1	1		ND
135	RWG-135	Milyang 88	SAMEA4999328	Temperate japonica	KOR	Bred	IT 203682	1	1		ND
136	RWG-136	Dudo	SAMEA4999307	Temperate japonica	KOR	Landrace	IT 005980	1	1		ND
137	RWG-137	IR40	SAMEA4999296	Indica	PHL	Bred	IT 001908	1	2	badh2-E10-4488C>A	ND
138	RWG-138	Jinbu	SAMEA4999286	Temperate japonica	KOR	Bred	IT 212549	1	1		ND
139	RWG-139	Palgong	SAMEA4999385	Temperate japonica	KOR	Bred	IT 191754	1	1		ND
140	RWG-140	Hopyung	SAMEA4999274	Temperate japonica	KOR	Bred	IT 191914	1	1		ND
141	RWG-141	Dongjinchal	SAMEA4999302	Temperate japonica	KOR	Bred	IT 196275	1	1		ND
142	RWG-142	Gopum	SAMEA4999243	Temperate japonica	KOR	Bred	IT 214884	1	1		ND
143	RWG-143	Unkwang	SAMEA4999243	Temperate japonica	KOR	Bred	IT 217814	1	1		ND
144	RWG-144	Haiami	SAMEA4999215	Temperate japonica	KOR	Bred	IT 235304	1	1		ND
145	RWG-145	Samkwang	SAMN12714215	Temperate japonica	KOR	Bred	IT 214880	1	1		ND
146	RWG-146	Hopum	SAMEA4999241	Temperate japonica	KOR	Bred	IT 217826	1	1		ND
147	RWG-147	Chilbo	SAMEA4999170	Temperate japonica	KOR	Bred	IT 284608	1	1		ND
148	RWG-148	Ilpum	SAMEA4999162	Temperate japonica	KOR	Bred	IT 191781	1	1		ND
149	RWG-149	Chucheong	SAMEA4999375	Temperate japonica	JPN	Bred	IT 000070	1	1		ND
150	RWG-150	Junam	SAMEA4999125	Temperate japonica	KOR	Bred	IT 210050	1	1		ND
151	RWG-151	Sindongjin	SAMEA4999104	Temperate japonica	KOR	Bred	IT 212522	1	1		ND
152	RWG-152	Odae	SAMEA4999113	Temperate japonica	KOR	Bred	IT 154882	1	1		ND
153	RWG-153	Namil	SAMN12714216	Temperate japonica	KOR	Bred	IT 251693	1	1		ND
154	RWG-154	Hwaseong	SAMEA4999076	Temperate japonica	KOR	Bred	IT 143771	1	1		ND
155	RWG-155	Boramchan	SAMEA4999084	Temperate japonica	KOR	Bred	IT 262212	1	1		ND
156	RWG-156	Hwayeong	SAMN12714217	Temperate japonica	KOR	Bred	IT 191811	1	1		ND
157	RWG-157	Dongjin	SAMEA4999279	Temperate japonica	KOR	Bred	IT 163355	1	1		ND
158	RWG-158	Nagdong	SAMEA4999291	Temperate japonica	KOR	Bred	IT 006182	1	1		ND
159	RWG-159	Giho	SAMEA4999223	Temperate japonica	KOR	Bred	IT 009860	1	1		ND
160	RWG-160	Hwacheong	SAMEA4999445	Temperate japonica	KOR	Bred	IT 112423	1	1		ND
161	RWG-161	Jopyeong	SAMEA4999470	Temperate japonica	KOR	Bred	-	1	1		ND
162	RWG-162	Chinnong	SAMEA4999392	Temperate japonica	KOR	Bred	-	1	1		ND
163	RWG-163	Hanareum	SAMN12714218	Indica	KOR	Bred	IT 214856	1	1		ND
164	RWG-164	Dasan	SAMEA4999158	Indica	KOR	Bred	IT 192044	1	1		ND
165	RWG-165	Milyang 23	SAMEA4999154	Indica	KOR	Bred	IT 006202	1	1		ND
166	RWG-166	Samgang	SAMEA4999126	Indica	KOR	Bred	IT 163351	1	1		ND
167	RWG-167	Nokyang	SAMN12714219	Tropical japonica	KOR	Bred	IT 235303	1	1		ND
168	RWG-168	Tongil	SAMEA4999102	Indica	KOR	Bred	IT 008927	1	1		ND
169	RWG-169	Unbong	SAMEA4999082	Temperate japonica	KOR	Bred	IT 195097	1	1		ND
170	RWG-170	Sinunbong	SAMEA4999327	Temperate japonica	KOR	Bred	-	1	1		ND
171	RWG-171	Sambaek	SAMEA4999312	Temperate japonica	KOR	Bred	IT 191869	1	1		ND
172	RWG-172	Junghwa	SAMEA4999479	Temperate japonica	KOR	Bred	IT 260473	1	1		ND
173	RWG-173	Geuru	SAMEA4999458	Temperate japonica	KOR	Bred	IT 213063	1	1		ND
174	RWG-174	Inwol	SAMEA4999467	Temperate japonica	KOR	Bred	IT 196288	1	1		ND
175	RWG-175	Sangmi	SAMEA4999436	Temperate japonica	KOR	Bred	IT 223954	1	1		ND
176	RWG-176	Geumo	SAMEA4999447	Temperate japonica	KOR	Bred	-	1	1		ND
177	RWG-177	Jinbuol	SAMEA4999434	Temperate japonica	KOR	Bred	IT 235774	1	1		ND
178	RWG-178	Jinmi	SAMEA4999444	Temperate japonica	KOR	Bred	IT 160433	1	1		ND
179	RWG-179	Heugjinju	SAMEA4999380	Temperate japonica	KOR	Bred	IT 191964	2	6	badh2-E7-3037_3041delAAGAT, 3045_3047delGGC, badh2-E7-3035A>T	543643
180	RWG-180	Jeogjinju	SAMN12714220	Temperate japonica	KOR	Bred	IT 333049	1	1		ND
181	RWG-181	Naepung	SAMEA4999383	Temperate japonica	KOR	Bred	IT 191954	1	1		ND
182	RWG-182	Donghae	SAMEA4999322	Temperate japonica	KOR	Bred	IT 191993	1	1		ND
183	RWG-183	Seoan	SAMEA4999368	Temperate japonica	KOR	Bred	IT 191784	1	1		ND
184	RWG-184	Gancheok	SAMEA4999333	Temperate japonica	KOR	Bred	IT 251377	1	1		ND
185	RWG-185	Juan	SAMEA4999281	Temperate japonica	KOR	Bred	IT 191828	1	1		ND
186	RWG-186	Yeonghae	SAMEA4999321	Temperate japonica	KOR	Bred	IT 214400	1	1		ND
187	RWG-187	Sobi	SAMEA4999370	Temperate japonica	KOR	Bred	IT 212519	1	1		ND
188	RWG-188	Haepyeong	SAMEA4999254	Temperate japonica	KOR	Bred	IT 212540	1	1		ND
189	RWG-189	Sinseonchal	SAMEA4999451	Temperate japonica	KOR	Bred	IT 145265	1	1		ND
190	RWG-190	Daelip 1	SAMEA4999227	Temperate japonica	KOR	Bred	IT 191790	1	1		ND
191	RWG-191	Seolhyangchal	SAMEA4999210	Temperate japonica	KOR	Bred	K014302	3	7	badh2-E13-5390C>T	9649217
192	RWG-192	Ilmi	SAMEA4999228	Temperate japonica	KOR	Bred	IT 221719	1	1		ND
193	RWG-193	Nampyeong	SAMEA4999196	Temperate japonica	KOR	Bred	IT 196266	1	1		ND
194	RWG-194	Gyehwa	SAMEA4999224	Temperate japonica	KOR	Bred	IT 151521	1	1		ND
195	RWG-195	Yeongnam	SAMEA4999233	Temperate japonica	KOR	Bred	IT 203688	1	1		ND
196	RWG-196	Yangjo	SAMEA4999358	Temperate japonica	KOR	Bred	IT 212497	1	1		ND
197	RWG-197	Aranghangchal	SAMEA4999336	Temperate japonica	KOR	Bred	K007176	4	7	badh2-E13-5390C>T	9259019
198	RWG-198	Heugnam	SAMEA4999332	Temperate japonica	KOR	Bred	IT 212512	1	1		ND
199	RWG-199	Goami	SAMEA4999335	Temperate japonica	KOR	Bred	IT 213236	1	1		ND
200	RWG-200	Manmi	SAMEA4999249	Temperate japonica	KOR	Bred	IT 203721	1	1		ND
201	RWG-201	Heugkwang	SAMEA4999202	Temperate japonica	KOR	Bred	IT 214882	2	6	badh2-E7-3037_3041delAAGAT, 3045_3047delGGC, badh2-E7-3035A>T	809516
202	RWG-202	Norinmochi 1	SAMEA4999238	Tropical japonica	JPN	Bred	IT 010258	1	1		ND
203	RWG-203	Sangnambat	SAMEA4999237	Tropical japonica	KOR	Bred	IT 203686	1	1		ND
204	RWG-204	Anda	SAMN12714221	Indica	KOR	Bred	IT 259341	1	1		ND
205	RWG-205	Taebaeg	SAMEA4999225	Indica	KOR	Bred	IT 102311	1	1		ND
206	RWG-206	Gaya	SAMN12714222	Indica	KOR	Bred	IT 192017	1	1		ND
207	RWG-207	Baegyang	SAMN12714223	Indica	KOR	Bred	IT 212486	1	1		ND
208	RWG-208	Cheongcheong	SAMN12714224	Indica	KOR	Bred	IT 101779	1	1		ND
209	RWG-209	Jungwon	SAMN12714225	Indica	KOR	Bred	IT 010032	1	1		ND
210	RWG-210	Nampung	SAMN12714226	Indica	KOR	Bred	IT 101994	1	1		ND
211	RWG-211	Hangangchal	SAMEA4999098	Indica	KOR	Bred	IT 009844	1	1		ND
212	RWG-212	Goun	SAMEA4999085	Temperate japonica	KOR	Bred	IT 218241	1	1		ND
213	RWG-213	Pungmi	SAMEA4999132	Temperate japonica	KOR	Bred	IT 217983	1	1		ND
214	RWG-214	Boseogchal	SAMEA4999248	Temperate japonica	KOR	Bred	IT 217816	1	1		ND
215	RWG-215	Hanmaeum	SAMEA4999371	Temperate japonica	KOR	Bred	IT 217817	1	1		ND
216	RWG-216	Hwasin 1	SAMEA4999260	Temperate japonica	KOR	Bred	IT 235272	1	1		ND
217	RWG-217	Onnuri	SAMEA4999261	Temperate japonica	KOR	Bred	IT 217819	1	1		ND
218	RWG-218	Gangbaek	SAMEA4999316	Temperate japonica	KOR	Bred	IT 217824	1	1		ND
219	RWG-219	Hwangkeumnuri	SAMEA4999266	Temperate japonica	KOR	Bred	IT 235277	1	1		ND
220	RWG-220	Dami	SAMEA4999378	Temperate japonica	KOR	Bred	IT 235278	1	1		ND
221	RWG-221	Hongjinju	SAMEA4999360	Temperate japonica	KOR	Bred	IT 217316	1	1		ND
222	RWG-222	Sinmyungheugchal	SAMEA4999155	Temperate japonica	KOR	Bred	IT 284609	1	1		ND
223	RWG-223	Hoban	SAMEA4999120	Temperate japonica	KOR	Bred	IT 229366	1	1		ND
224	RWG-224	Heugseol	SAMEA4999182	Temperate japonica	KOR	Bred	IT 218587	1	1		ND
225	RWG-225	Danmi	SAMEA4999130	Temperate japonica	KOR	Bred	IT 227136	1	1		ND
226	RWG-226	Nogwonchal	SAMEA4999089	Temperate japonica	KOR	Bred	IT 223077	1	1		ND
227	RWG-227	Younghojinmi	SAMN16203531	Temperate japonica	KOR	Bred	IT 247766	1	1		ND
228	RWG-228	Honong	SAMEA4999109	Temperate japonica	KOR	Bred	IT 262210	1	1		ND
229	RWG-229	Joun	SAMEA4999078	Temperate japonica	KOR	Bred	IT 223100	1	1		ND
230	RWG-230	Wolbaek	SAMEA4999446	Temperate japonica	KOR	Bred	IT 227059	1	1		ND
231	RWG-231	Gangchan	SAMEA4999456	Temperate japonica	KOR	Bred	IT 227052	1	1		ND
232	RWG-232	Shinbaeg	SAMEA4999429	Temperate japonica	KOR	Bred	IT 322324	1	1		ND
233	RWG-233	Geongganghongmi	SAMEA4999460	Temperate japonica	KOR	Bred	IT 247765	1	1		ND
234	RWG-234	Sodami	SAMEA4999449	Temperate japonica	KOR	Bred	-	1	1		ND
235	RWG-235	Sukwang	SAMEA4999435	Temperate japonica	KOR	Bred	-	1	1		ND
236	RWG-236	Seonhyangheukmi	SAMEA4999398	Temperate japonica	KOR	Bred	-	3	6	badh2-E7-3037_3041delAAGAT, 3045_3047delGGC, badh2-E7-3035A>T	618863
237	RWG-237	Pungok	SAMEA4999352	Temperate japonica	KOR	Bred	IT 009015	1	1		ND
238	RWG-238	Wase Gingbouzu	SAMEA4999362	Indica	JPN	Landrace	IT 216766	1	1		ND
239	RWG-239	Palgoeng	SAMEA4999149	Temperate japonica	KOR	Bred	IT 008946	1	1		ND
240	RWG-240	Jinheung	SAMEA4999347	Temperate japonica	KOR	Bred	IT 008727	1	1		ND
241	RWG-241	Milseong	SAMEA4999295	Temperate japonica	KOR	Bred	IT 006165	1	1		ND
242	RWG-242	Yusin	SAMN12714227	Indica	KOR	Bred	IT 007821	1	1		ND
243	RWG-243	Satbyeol	SAMN12714228	Indica	KOR	Bred	IT 008136	1	1		ND
244	RWG-244	Milyang 42	SAMEA4999318	Indica	KOR	Bred	IT 006227	1	1		ND
245	RWG-245	Dobong	SAMEA4999273	Temperate japonica	KOR	Bred	IT 009930	1	1		ND
246	RWG-246	Seolag	SAMEA4999453	Temperate japonica	KOR	Bred	IT 195095	1	1		ND
247	RWG-247	Samnam	SAMEA4999480	Temperate japonica	KOR	Bred	IT 195090	1	1		ND
248	RWG-248	Seomjin	SAMEA4999414	Temperate japonica	KOR	Bred	IT 145264	1	1		ND
249	RWG-249	Youngdeok	SAMEA4999426	Temperate japonica	KOR	Bred	IT 219210	1	1		ND
250	RWG-250	Seohae	SAMEA4999180	Temperate japonica	KOR	Bred	IT 112605	1	1		ND
251	RWG-251	Mimyeon	SAMEA4999187	Indica	KOR	Bred	IT 328754	1	1		ND
252	RWG-252	MS11	SAMN12714229	Temperate japonica	KOR	Bred	IT 275684	1	1		ND
253	RWG-253	Koshihikari	SAMEA4999216	Temperate japonica	JPN	Bred	IT 002752	1	1		ND
254	RWG-254	Sobaeg	SAMEA4999348	Temperate japonica	KOR	Bred	IT 154881	1	1		ND
255	RWG-255	Sangju	SAMN12714230	Temperate japonica	KOR	Bred	IT 219211	1	1		ND
256	RWG-256	Samcheon	SAMEA4999402	Temperate japonica	KOR	Bred	IT 196282	1	1		ND
257	RWG-257	Munjang	SAMEA4999306	Temperate japonica	KOR	Bred	IT 223955	1	1		ND
258	RWG-258	Taebong	SAMEA4999320	Temperate japonica	KOR	Bred	IT 266611	1	1		ND
259	RWG-259	Dunnae	SAMEA4999387	Temperate japonica	KOR	Bred	IT 191726	1	1		ND
260	RWG-260	Saesangju	SAMEA4999122	Temperate japonica	KOR	Bred	IT 212475	1	1		ND
261	RWG-261	Manchu	SAMEA4999377	Temperate japonica	KOR	Bred	IT 212534	1	1		ND
262	RWG-262	Nongan	SAMEA4999284	Temperate japonica	KOR	Bred	IT 191747	1	1		ND
263	RWG-263	Sura	SAMEA4999221	Temperate japonica	KOR	Bred	IT 217574	1	1		ND
264	RWG-264	Bonggwang	SAMEA4999219	Temperate japonica	JPN	Bred	IT 104600	1	1		ND
265	RWG-265	Hwaseonchal	SAMEA4999226	Temperate japonica	KOR	Bred	IT 191829	1	1		ND
266	RWG-266	Dongan	SAMEA4999200	Temperate japonica	KOR	Bred	IT 212509	1	1		ND
267	RWG-267	Daesan	SAMEA4999271	Temperate japonica	KOR	Bred	IT 210027	1	1		ND
268	RWG-268	Nongho	SAMEA4999169	Temperate japonica	KOR	Bred	IT 210034	1	1		ND
269	RWG-269	Manguem	SAMEA4999160	Temperate japonica	KOR	Bred	IT 174737	1	1		ND
270	RWG-270	Saegyehwa	SAMEA4999140	Temperate japonica	KOR	Bred	IT 212536	1	1		ND
271	RWG-271	Manweol	SAMN12714231	Temperate japonica	KOR	Bred	IT 213742	1	1		ND
272	RWG-272	Hyangmi 1	SAMEA4999245	Indica	KOR	Bred	IT 192023	2	6	badh2-E7-3037_3041delAAGAT, 3045_3047delGGC, badh2-E7-3035A>T	2712697
273	RWG-273	Hwangkeumbora	SAMN12714232	Temperate japonica	KOR	Bred	IT 235275	1	1		ND
274	RWG-274	Cheonga	SAMN12714233	Temperate japonica	KOR	Bred	IT 217312	1	1		ND
275	RWG-275	Cheongdam	SAMN12714234	Temperate japonica	KOR	Bred	IT 217314	1	1		ND
276	RWG-276	Keunseom	SAMN12714235	Indica	KOR	Bred	IT 223977	1	1		ND
277	RWG-277	Saenuri	SAMEA4999138	Temperate japonica	KOR	Bred	IT 235281	1	1		ND
278	RWG-278	Hwanggeumnodeul	SAMEA4999285	Temperate japonica	KOR	Bred	IT 217834	1	1		ND
279	RWG-279	Cheongan	SAMEA4999313	Temperate japonica	KOR	Bred	IT 218585	1	1		ND
280	RWG-280	Deuraechan	SAMEA4999411	Temperate japonica	KOR	Bred	IT 291479	1	1		ND
281	RWG-281	Jinbaek	SAMEA4999413	Temperate japonica	KOR	Bred	IT 235286	1	1		ND
282	RWG-282	Cheongnam	SAMN12714236	Temperate japonica	KOR	Bred	-	1	1		ND
283	RWG-283	Suan	SAMEA4999365	Temperate japonica	KOR	Bred	IT 242637	1	1		ND
284	RWG-284	Dongbo	SAMEA4999399	Temperate japonica	KOR	Bred	IT 247759	1	1		ND
285	RWG-285	Seolemi	SAMEA4999143	Temperate japonica	KOR	Bred	-	1	1		ND
286	RWG-286	Jungsaenggold	SAMEA4999174	Temperate japonica	KOR	Bred	IT 328761	1	1		ND
287	RWG-287	Saeilmi	SAMEA4999157	Temperate japonica	KOR	Bred	IT 318798	1	1		ND
288	RWG-288	Seokwang	SAMEA4999203	Temperate japonica	KOR	Bred	IT 005281	1	1		ND
289	RWG-289	Saenara	SAMEA4999164	Temperate japonica	KOR	Bred	IT 005469	1	1		ND
290	RWG-290	Paldal	SAMEA4999283	Temperate japonica	KOR	Bred	IT 008952	1	1		ND
291	RWG-291	Nongbaeg	SAMEA4999303	Temperate japonica	KOR	Bred	IT 005668	1	1		ND
292	RWG-292	Chupung	SAMEA4999323	Indica	KOR	Bred	IT 009842	1	1		ND
293	RWG-293	Kwanak	SAMEA4999473	Temperate japonica	KOR	Bred	IT 007187	1	1		ND
294	RWG-294	Seonam	SAMEA4999443	Temperate japonica	KOR	Bred	IT 195093	1	1		ND
295	RWG-295	Tal	SAMN16203532	Aus	TWN	Landrace	IT 246657	2	5	badh2-E14-5772_5773insG	611425
296	RWG-296	Daw Dam	SAMN16203533	Tropical japonica	NPL	-	IT 113523	3	6	badh2-E7-3037_3041delAAGAT, 3045_3047delGGC, badh2-E7-3035A>T	1726526
297	RWG-297	Singwang	SAMN16203534	Indica	KOR	Bred	IT 212481	1	1		ND
298	RWG-298	En-shi dai Minoru	SAMN16203535	Temperate japonica	JPN	-	IT 291894	1	1		ND
299	RWG-299	IR72	SAMN16203536	Indica	PHL	Bred	IT 207586	1	1		ND
300	RWG-316	Daebo	SAMN16203537	Temperate japonica	KOR	Bred	IT 275524	1	1		ND
301	RWG-317	Mipum	SAMN16203538	Temperate japonica	KOR	Bred	IT 242635	1	1		ND
302	RWG-318	Jinsumi	SAMN16203539	Temperate japonica	KOR	Bred	IT 227134	1	1		ND
303	RWG-319	Hyeonpum	SAMN16203540	Temperate japonica	KOR	Bred	-	1	1		ND
304	RWG-320	Geonyang2ho	SAMN16203541	Temperate japonica	KOR	Bred	-	1	1		ND
305	RWG-321	Geonyangmi	SAMN16203542	Temperate japonica	KOR	Bred	-	1	1		ND
306	RWG-322	Geumyoung	SAMN16203543	Temperate japonica	KOR	Bred	IT 331753	1	1		ND
307	RWG-323	Nunbora	SAMN16203544	Temperate japonica	KOR	Bred	IT 217828	1	1		ND
308	RWG-324	Nunkeunheugchal1ho	SAMN16203545	Temperate japonica	KOR	Bred	IT 301313	1	1		ND
309	RWG-325	Dabo	SAMN16203546	Temperate japonica	KOR	Bred	-	1	1		ND
310	RWG-326	Dacheong	SAMN16203547	Temperate japonica	KOR	Bred	IT 235287	1	1		ND
311	RWG-327	Daechan	SAMN16203548	Temperate japonica	KOR	Bred	-	1	1		ND
312	RWG-328	Donghaejinmi	SAMN16203549	Temperate japonica	KOR	Bred	IT 235836	1	1		ND
313	RWG-329	Manjong	SAMN16203550	Temperate japonica	KOR	Bred	IT 248699	1	1		ND
314	RWG-330	Malgeumi	SAMN16203551	Temperate japonica	KOR	Bred	IT 223976	1	1		ND
315	RWG-331	Matdream	SAMN16203552	Temperate japonica	KOR	Bred	IT 301300	1	1		ND
316	RWG-332	Mogyang	SAMN16203553	Indica	KOR	Bred	IT 227055	1	1		ND
317	RWG-333	Mogwoo	SAMN16203554	Indica	KOR	Bred	IT 274639	1	1		ND
318	RWG-334	Migwang	SAMN16203555	Temperate japonica	KOR	Bred	IT 223094	1	1		ND
319	RWG-335	Misomi	SAMN16203556	Temperate japonica	KOR	Bred	-	1	1		ND
320	RWG-336	Milky queen	SAMN16203557	Temperate japonica	JPN	Bred	IT 212447	1	1		ND
321	RWG-337	Baegseolchal	SAMN16203558	Temperate japonica	KOR	Bred	IT 235283	1	1		ND
322	RWG-338	Baekogchal	SAMN16203559	Temperate japonica	KOR	Bred	IT 227135	1	1		ND
323	RWG-339	Baegilmi	SAMN16203560	Temperate japonica	KOR	Bred	IT 301305	1	1		ND
324	RWG-340	Bodrami	SAMN16203561	Temperate japonica	KOR	Bred	-	1	1		ND
325	RWG-341	Boseogheugchal	SAMN16203562	Temperate japonica	KOR	Bred	IT 235306	1	1		ND
326	RWG-342	Sandeuljinmi	SAMN16203563	Temperate japonica	KOR	Bred	IT 227131	1	1		ND
327	RWG-343	Sanhomi	SAMN16203564	Temperate japonica	KOR	Bred	-	1	1		ND
328	RWG-344	Sangjuchal	SAMN16203565	Temperate japonica	KOR	Bred	IT 223953	1	1		ND
329	RWG-345	Saegoami	SAMN16203566	Temperate japonica	KOR	Bred	IT 275317	1	1		ND
330	RWG-346	Saeodae	SAMN16203567	Temperate japonica	KOR	Bred	-	1	1		ND
331	RWG-347	Saengdongchal	SAMN16203568	Temperate japonica	KOR	Bred	IT 237091	1	1		ND
332	RWG-348	Seolbaek	SAMN16203569	Temperate japonica	KOR	Bred	IT 227060	1	1		ND
333	RWG-349	Songjeon 3	SAMN16203570	Temperate japonica		-	-	1	1		ND
334	RWG-350	Suryeojinmi	SAMN16203571	Temperate japonica	KOR	Bred	IT 227051	1	1		ND
335	RWG-351	Subo	SAMN16203572	Temperate japonica	KOR	Bred	-	1	1		ND
336	RWG-352	Sinnongheugchal	SAMN16203573	Temperate japonica	KOR	Bred	IT 284610	1	1		ND
337	RWG-353	Sinbo	SAMN16203574	Temperate japonica	KOR	Bred	-	1	1		ND
338	RWG-354	Anbaek	SAMN16203575	Temperate japonica	KOR	Bred	-	1	1		ND
339	RWG-355	Youngbo	SAMN16203576	Temperate japonica	KOR	Bred	-	1	1		ND
340	RWG-356	Ondami	SAMN16203577	Temperate japonica	KOR	Bred	IT 331754	1	1		ND
341	RWG-357	Undoo Byeo	SAMN16203578	Temperate japonica	KOR	Bred	IT 213072	1	1		ND
342	RWG-358	Unmi	SAMN16203579	Temperate japonica	KOR	Bred	IT 235280	1	1		ND
343	RWG-359	Jakwangchal	SAMN16203580	Temperate japonica	KOR	Bred	IT 223072	1	1		ND
344	RWG-360	Jado	SAMN16203581	Temperate japonica	JPN	-		1	1		ND
345	RWG-361	Jeogjinjuchal	SAMN16203582	Temperate japonica	KOR	Bred	IT 227054	1	1		ND
346	RWG-362	Jogwang	SAMN16203583	Temperate japonica	KOR	Bred	-	1	1		ND
347	RWG-363	Josaengheugchal	SAMN16203584	Temperate japonica	KOR	Bred	IT 214862	1	1		ND
348	RWG-364	Joami	SAMN16203585	Temperate japonica	KOR	Bred	IT 227132	1	1		ND
349	RWG-365	Joan	SAMN16203586	Temperate japonica	KOR	Bred	IT 214883	1	1		ND
350	RWG-366	Junamjosaeng	SAMN16203587	Temperate japonica	KOR	Bred	IT 229369	1	1		ND
351	RWG-367	Jinbo Byeo	SAMN16203588	Temperate japonica	KOR	Bred	IT 251471	1	1		ND
352	RWG-368	Jinseolchal	SAMN16203589	Temperate japonica	KOR	Bred	-	1	1		ND
353	RWG-369	Jinok	SAMN16203590	Temperate japonica	KOR	Bred	-	1	1		ND
354	RWG-370	Cheongbaekchal	SAMN16203591	Temperate japonica	KOR	Bred	-	1	1		ND
355	RWG-371	Cheong Pung Heuk Chal	SAMN16203592	Temperate japonica	KOR	Bred	IT 251365	1	1		ND
356	RWG-372	Cheonghaejinmi	SAMN16203593	Temperate japonica	KOR	Bred	IT 223096	1	1		ND
357	RWG-373	Chungnam 1	SAMN16203594	Temperate japonica	KOR	Bred	-	3	6	badh2-E7-3037_3041delAAGAT, 3045_3047delGGC, badh2-E7-3035A>T	2466012
358	RWG-374	Chungnam 2	SAMN16203595	Temperate japonica	KOR	Bred	-	3	6	badh2-E7-3037_3041delAAGAT, 3045_3047delGGC, badh2-E7-3035A>T	1313158
359	RWG-375	Chindeul	SAMN16203596	Temperate japonica	KOR	Bred	-	1	1		ND
360	RWG-376	Keunnun Byeo	SAMN16203597	Temperate japonica	KOR	Bred	IT 235302	1	1		ND
361	RWG-377	Pyungan Byeo	SAMN16203598	Temperate japonica	KOR	Bred	IT 213276	1	1		ND
362	RWG-378	Hanseol Byeo	SAMN16203599	Temperate japonica	KOR	Bred	IT 223098	1	1		ND
363	RWG-379	Haedamssal	SAMN16203600	Temperate japonica	KOR	Bred	IT 301312	1	1		ND
364	RWG-380	Hyangnam Byeo	SAMN16203601	Temperate japonica	KOR	Bred	IT 191971	2	7	badh2-E13-5390C>T	1986446
365	RWG-381	Hwawang Byeo	SAMN16203602	Temperate japonica	KOR	Bred	-	1	1		ND
366	RWG-382	Hwangdo	SAMN16203603	Temperate japonica	JPN	-	IT 264739	1	1		ND
367	RWG-383	Heugsujeong	SAMN16203604	Temperate japonica	KOR	Bred	-	1	1		ND
368	RWG-384	Heughyangchal1ho	SAMN16203605	Temperate japonica	KOR	Bred	-	3	6	badh2-E7-3037_3041delAAGAT, 3045_3047delGGC, badh2-E7-3035A>T	973693
369	RWG-385	Areum Byeo	SAMN16203606	Indica	KOR	Bred	IT 203719	1	1		ND
370	RWG-386	Namcheon Byeo	SAMN16203607	Indica	KOR	Bred	IT 221717	1	1		ND
371	RWG-387	Chilsung Byeo	SAMN16203608	Indica	KOR	Bred	IT 010688	1	1		ND
372	RWG-388	Milyang 29	SAMN16203609	Indica	KOR	Bred	IT 006209	1	1		ND
373	RWG-389	Jangseong Byeo	SAMN16203610	Indica	KOR	Bred	IT 212482	1	1		ND
374	RWG-390	Namyeong Byeo	SAMN16203611	Indica	KOR	Bred	IT 192002	1	1		ND
375	RWG-391	Pungsan Byeo	SAMN16203612	Indica	KOR	Bred	IT 212479	1	1		ND
376	RWG-392	Yongju Byeo	SAMN16203613	Indica	KOR	Bred	IT 112506	1	1		ND
377	RWG-393	Dasan1	SAMN16203614	Indica	KOR	Bred	IT 217315	1	1		ND
378	RWG-394	Hangangchal 1	SAMN16203615	Indica	KOR	Bred	IT 223978	1	1		ND
379	RWG-395	Dasan2	SAMN16203616	Indica	KOR	Bred	IT 223097	1	1		ND
380	RWG-396	Segyejinmi	SAMN16203617	Indica	KOR	Bred	IT 247767	1	1		ND
381	RWG-397	Hanareum 2	SAMN16203618	Indica	KOR	Bred	IT 251225	1	1		ND
382	RWG-398	Josaeng Tongil	SAMN16203619	Indica	KOR	Bred	IT 007212	1	1		ND
383	RWG-399	Yeongnam Josaeng	SAMN16203620	Indica	KOR	Bred	IT 006187	1	1		ND
384	RWG-400	Tongilchal	SAMN16203621	Indica	KOR	Bred	IT 007225	1	1		ND
385	RWG-401	Hwanggeum Byeo	SAMN16203622	Indica	KOR	Bred	IT 007222	1	1		ND
386	RWG-402	Milyang 21	SAMN16203623	Indica	KOR	Bred	IT 006197	1	1		ND
387	RWG-403	Milyang 22	SAMN16203624	Indica	KOR	Bred	IT 006200	1	1		ND
388	RWG-404	Honam Josaeng	SAMN16203625	Indica	KOR	Bred	IT 008129	1	1		ND
389	RWG-405	Geumgang Byeo	SAMN16203626	Indica	KOR	Bred	IT 007230	1	1		ND
390	RWG-406	Manseok Byeo	SAMN16203627	Indica	KOR	Bred	IT 192030	1	1		ND
391	RWG-407	Milyang 30	SAMN16203628	Indica	KOR	Bred	IT 009736	1	1		ND
392	RWG-408	Jinju Byeo	SAMN16203629	Temperate japonica	KOR	Bred	IT 008157	1	1		ND
393	RWG-409	Chiak Byeo	SAMN16203630	Temperate japonica	KOR	Bred	IT 142796	1	1		ND
394	RWG-410	Sujeong Byeo	SAMN16203631	Indica	KOR	Bred	IT 006234	1	1		ND
395	RWG-411	BP603	SAMN16203632	Indica	CHN	-	-	3	6	badh2-E7-3037_3041delAAGAT, 3045_3047delGGC, badh2-E7-3035A>T	3147257
396	RWG-412	Daohuaxiang 2	SAMN16203633	Temperate japonica	CHN	Bred	IT 292036	2	6	badh2-E7-3037_3041delAAGAT, 3045_3047delGGC, badh2-E7-3035A>T	5326542
397	RWG-413	Wuxiang 99-8	SAMN16203634	Temperate japonica	CHN	Bred	K037322	4	8	badh2-E2-450_456delGCGCCGG	32476573
398	RWG-414	OITA KAORI INE 2	SAMN16203635	Temperate japonica	JPN	Bred	IT 210864	3	7	badh2-E13-5390C>T	14928989
399	RWG-415	Delmont	SAMN16203636	Tropical japonica	USA	Bred	-	2	6	badh2-E7-3037_3041delAAGAT, 3045_3047delGGC, badh2-E7-3035A>T	7748469
400	RWG-416	IR841-85-1-1-2	SAMN16203637	Indica	PHL	Bred	IT 122941	2	6	badh2-E7-3037_3041delAAGAT, 3045_3047delGGC, badh2-E7-3035A>T	4794983
401	RWG-417	Jasmine 85	SAMN16203638	Indica	USA	Bred	K037775	2	6	badh2-E7-3037_3041delAAGAT, 3045_3047delGGC, badh2-E7-3035A>T	8857934
402	RWG-418	Zixiangnuo 861	SAMN16203639	Temperate japonica	CHN	Bred	K037323	3	6	badh2-E7-3037_3041delAAGAT, 3045_3047delGGC, badh2-E7-3035A>T	2541705
403	RWG-419	A-1	SAMN16203640	Tropical japonica	BTN	Bred	IT 000001	3	6	badh2-E7-3037_3041delAAGAT, 3045_3047delGGC, badh2-E7-3035A>T	7812705
404	RWG-420	Goolarath	SAMN16203641	Tropical japonica	AUS	Bred	-	3	6	badh2-E7-3037_3041delAAGAT, 3045_3047delGGC, badh2-E7-3035A>T	4834848
405	RWG-421	Hwangmibyeo 2	SAMN16203642	Indica	KOR	Bred	IT 191962	4	6	badh2-E7-3037_3041delAAGAT, 3045_3047delGGC, badh2-E7-3035A>T	5246050
406	RWG-422	Seonhyangheukmi	SAMN16203643	Temperate japonica	KOR	Bred	-	2	6	badh2-E7-3037_3041delAAGAT, 3045_3047delGGC, badh2-E7-3035A>T	647604
407	RWG-423	SD-11	SAMN16203644	Temperate japonica	CHN	Bred	-	3	6	badh2-E7-3037_3041delAAGAT, 3045_3047delGGC, badh2-E7-3035A>T	1114162
408	RWG-424	SD-25	SAMN16203645	Temperate japonica	CHN	Bred	-	3	8	badh2-E2-450_456delGCGCCGG	9553730
409	RWG-425	E2	SAMN16203646	Temperate japonica	CHN	Bred	-	3	6	badh2-E7-3037_3041delAAGAT, 3045_3047delGGC, badh2-E7-3035A>T	4197162
410	RWG-426	BP066	SAMN16203647	Indica	CHN	Bred	-	3	6	badh2-E7-3037_3041delAAGAT, 3045_3047delGGC, badh2-E7-3035A>T	2059571
411	RWG-427	BP444	SAMN16203648	Indica	CHN	Bred	-	3	6	badh2-E7-3037_3041delAAGAT, 3045_3047delGGC, badh2-E7-3035A>T	5827957
412	RWG-428	SP-519	SAMN16203649	Temperate japonica	CHN	Bred	-	3	7	badh2-E13-5390C>T	12350365
413	RWG-429	SP-687	SAMN16203650	Temperate japonica	CHN	Bred	-	3	7	badh2-E13-5390C>T	7124091
414	RWG-430	SP-688	SAMN16203651	Temperate japonica	CHN	Bred	-	3	7	badh2-E13-5390C>T	8232461
415	RWG-431	SP-698	SAMN16203652	Temperate japonica	CHN	Bred	-	3	9	badh2-E2-476C>A	5739076
416	RWG-432	SD-1	SAMN16203653	Temperate japonica	CHN	Bred	-	1	1		ND
417	RWG-433	SD-10	SAMN16203654	Temperate japonica	CHN	Bred	-	1	1		ND
418	RWG-434	27166	SAMN16203655	Oryza officinalis		Wild	IT 145548	NA	33	badh2-E6-2883C>T	NA
419	RWG-435	27167	SAMN16203656	Oryza eichingeri		Wild	IT 145571	NA	35	badh2-E6-2856C>T	NA
420	RWG-436	27169	SAMN16203657	Oryza ridleyi		Wild	IT 173430	NA	1		NA
421	RWG-437	27175	SAMN16203658	Oryza longistaminata	LKA	Wild	IT 181087	NA	1		NA
422	RWG-438	27177	SAMN16203659	Oryza nivara	NPL	Wild	IT 213462	NA	2	badh2-E10-4488C>A	NA
423	RWG-439	27178	SAMN16203660	Oryza nivara	NPL	Wild	IT 235530	NA	1		NA
424	RWG-440	WS-12	SAMN16203661	Oryza australiensis		Wild	Acc. 100882	NA	1		NA
425	RWG-441	WS-17	SAMN16203662	Oryza glaberrima	LBR	Wild	TOG 6589	NA	36		NA
426	RWG-442	WS-2	SAMN16203663	Oryza malabarensis		Wild	Acc. 106423	NA	37		NA
427	RWG-443	WS-20	SAMN16203664	Oryza officinalis	BFA	Wild	TOG 7291	NA	34		NA
428	RWG-444	WS-25	SAMN16203665	Oryza rufipogon		Wild	Acc. 145535	NA	1	badh2-E6-2883C>T	NA
429	RWG-445	WS-29	SAMN16203666	Oryza rufipogon	KHM	Wild	Acc. 181163	NA	1		NA
430	RWG-446	WS-4	SAMN16203667	Oryza officinalis		Wild	Acc. 105910	NA	38		NA
431	RWG-447	WS-5	SAMN16203668	Oryza glaberrima		Wild	Acc. 101399	NA	1	badh2-E6-2883C>T	NA
432	RWG-448	DNA-19	SAMN16203669	Oryza barthii	GIN	Wild	PI 236393	NA	10		NA
433	RWG-449	DNA-20	SAMN16203670	Oryza alta		Wild	PI 590397	NA	11		NA
434	RWG-450	DNA-21	SAMN16203671	Oryza barthii		Wild	PI 590399	NA	1		NA
435	RWG-451	DNA-22	SAMN16203672	Oryza nivara		Wild	PI 590408	NA	1		NA
436	RWG-452	DNA-26	SAMN16203673	Oryza alta		Wild	GSOR 311686	NA	12	badh2-E6-2814T>C	NA
437	RWG-453	DNA-31	SAMN16203674	Oryza alta	BRA	Wild	IRGC 100161	NA	13	badh2-E10-4534C>T	NA
438	RWG-454	DNA-34	SAMN16203675	Oryza australiensis	AUS	Wild	IRGC 105278	NA	1		NA
439	RWG-455	DNA-35	SAMN16203676	Oryza brachyantha	SLE	Wild	IRGC 101233	NA	1		NA
440	RWG-456	DNA-36	SAMN16203677	Oryza brachyantha	SLE	Wild	IRGC 101234	NA	1		NA
441	RWG-457	DNA-38	SAMN16203678	Oryza eichingeri	UGA	Wild	IRGC 101426	NA	14	badh2-E6-2814T>C, badh2-E6-2883C>T	NA
442	RWG-458	DNA-39	SAMN16203679	Oryza eichingeri	UGA	Wild	IRGC 105161	NA	15	badh2-E6-2883C>T, badh2-E10-4513A>T	NA
443	RWG-459	DNA-40	SAMN16203680	Oryza glumaepatula	BRA	Wild	IRGC 100970	2	16	badh2-E10-44521960G>A, badh2-E12-5219C>A, badh2-E13-5433A>T	NA
444	RWG-460	DNA-41	SAMN16203681	Oryza glumaepatula	BRA	Wild	IRGC 88800	2	17	badh2-E13-5433A>T, badh2-E12-5219C>A, badh2-E13-5433A>T	NA
445	RWG-461	DNA-42	SAMN16203682	Oryza glumaepatula	BRA	Wild	IRGC 105668	2	17	badh2-E13-5433A>T, badh2-E12-5219C>A, badh2-E13-5433A>T	NA
446	RWG-462	DNA-43	SAMN16203683	Oryza grandiglumis	BRA	Wild	IRGC 106241	NA	12		NA
447	RWG-463	DNA-44	SAMN16203684	Oryza grandiglumis	BRA	Wild	IRGC 105155	NA	18		NA
448	RWG-464	DNA-45	SAMN16203685	Oryza grandiglumis	BRA	Wild	IRGC 105156	NA	19		NA
449	RWG-465	DNA-46	SAMN16203686	Oryza latifolia	IDN	Wild	IRGC 105111	NA	20		NA
450	RWG-466	DNA-47	SAMN16203687	Oryza latifolia		Wild	IRGC 101394	NA	19	badh2-E10-4507G>A	NA
451	RWG-467	DNA-48	SAMN16203688	Oryza latifolia		Wild	IRGC 80770	NA	21	badh2-E6-2883C>T, badh2-E10-4507G>A	NA
452	RWG-468	DNA-49	SAMN16203689	Oryza longiglumis	IDN	Wild	IRGC 105147	NA	1		NA
453	RWG-469	DNA-50	SAMN16203690	Oryza longiglumis	IDN	Wild	IRGC 105562	NA	1		NA
454	RWG-470	DNA-51	SAMN16203691	Oryza longistaminata	SLE	Wild	IRGC 101228	NA	22	badh2-E12-5132G>A	NA
455	RWG-471	DNA-52	SAMN16203692	Oryza longistaminata	CMR	Wild	IRGC 92664	NA	23	badh2-E12-5132G>A	NA
456	RWG-472	DNA-54	SAMN16203693	Oryza malampuzhaensis	IND	Wild	IRGC 100957	NA	11		NA
457	RWG-473	DNA-55	SAMN16203694	Oryza malampuzhaensis	IND	Wild	IRGC 105322	NA	24	badh2-E10-4513A>T	NA
458	RWG-474	DNA-56	SAMN16203695	Oryza malampuzhaensis	IND	Wild	IRGC 80768	NA	25	badh2-E6-2814T>C	NA
459	RWG-475	DNA-57	SAMN16203696	Oryza meridionalis	AUS	Wild	IRGC 105279	2	26	badh2-E2-440C>G , badh2-E3-1559A>C, badh2-E13-5388G>A	NA
460	RWG-476	DNA-58	SAMN16203697	Oryza meridionalis	AUS	Wild	IRGC 101466	2	26	badh2-E2-440C>G, badh2-E3-1559A>C, badh2-E13-5388G>A	NA
461	RWG-477	DNA-59	SAMN16203698	Oryza minuta	PHL	Wild	IRGC 93257	NA	27	badh2-E6-2856C>T	NA
462	RWG-478	DNA-60	SAMN16203699	Oryza minuta	PHL	Wild	IRGC 101128	NA	28		NA
463	RWG-479	DNA-66	SAMN16203700	Oryza punctata	NGA	Wild	IRGC 105982	NA	29	badh2-E6-2856C>T	NA
464	RWG-480	DNA-67	SAMN16203701	Oryza punctata		Wild	IRGC 100126	NA	30	badh2-E6-2883C>T	NA
465	RWG-481	DNA-68	SAMN16203702	Oryza punctata		Wild	IRGC 101441	NA	31	badh2-E6-2814T>C, badh2-E6-2883C>T, badh2-E10-4513A>T	NA
466	RWG-482	DNA-69	SAMN16203703	Oryza rhizomatis	LKA	Wild	IRGC 105448	NA	14	badh2-E6-2814T>C, badh2-E6-2883C>T	NA
467	RWG-483	DNA-70	SAMN16203704	Oryza rhizomatis	LKA	Wild	IRGC 103410	NA	14	badh2-E6-2814T>C, badh2-E6-2883C>T	NA
468	RWG-484	DNA-71	SAMN16203705	Oryza rhizomatis	LKA	Wild	IRGC 105660	NA	14	badh2-E6-2814T>C, badh2-E6-2883C>T	NA
469	RWG-485	DNA-72	SAMN16203706	Oryza rufipogon	LAO	Wild	IRGC 93249	NA	1		NA
470	RWG-486	DNA-80	SAMN16203707	Oryza glaberrima	BFA	Wild	IRGC 103469	NA	32	badh2-E3-1561G>A	NA
471	RWG-487	DNA-82	SAMN16203708	Oryza barthii	TCD	Wild	IRGC 104119	NA	32	badh2-E3-1561G>A	NA
472	RWG-491	Tubtim chumphae	SAMN16203709	Indica	THA	Bred	KR 02605	2	4	badh2-E10-4528G>A	ND
473	RWG-492	Hom mali nin surin	SAMN16203710	Indica	THA	Bred	KR 02604	2	6	badh2-E7-3037_3041delAAGAT, 3045_3047delGGC, badh2-E7-3035A>T	178967
474	RWG-493	Khao Dawk Mali 105	SAMN16203711	Indica	THA	Bred	KR 02602	3	6	badh2-E7-3037_3041delAAGAT, 3045_3047delGGC, badh2-E7-3035A>T	742433
475	RWG-494	Pathumthani 1	SAMN16203712	Indica	THA	Bred	KR 02603	2	6	badh2-E7-3037_3041delAAGAT, 3045_3047delGGC, badh2-E7-3035A>T	719056
# : The type was determined by PowerCore (Kim et al. 2007).
* : Fragrance, 1 is non fragrant, 2 is slightly fragrant, 3 is moderately fragrant, 4 is strongly fragrant
	NA=Not available
	ND= Not detected

## Sheet: Table S4
Table S4. Summary of significant eQTLs detected for BADH2 expression.
SNP	Chromosome	Position	P.value	maf	nobs	Rsquare.of.Model.without.SNP	Rsquare.of.Model.with.SNP	effect	eQTL_-logP	Gene_region	Marker_Type	Amino acid
8_20374951	8	20374951	8.26917e-11	0.0537634	297	0.0348707	0.193401	-0.202146	10.0825	Intergenic_region
8_20382857	8	20382857	1.67082e-10	0.0555556	297	0.0348707	0.187844	-0.19693	9.77707	Os08g0424500	Non-synonymous (exon 7)	AAA -> ATA
8_20370280	8	20370280	2.46467e-09	0.0609319	297	0.0348707	0.166876	0.178229	8.60824	Intergenic_region
8_20435145	8	20435145	5.21782e-08	0.0501792	297	0.0348707	0.143661	0.178667	7.28251	Intergenic_region
8_20407510	8	20407510	3.8082e-07	0.166667	297	0.0348707	0.128879	0.104471	6.41928	Intergenic_region
8_20408773	8	20408773	6.56493e-07	0.141577	297	0.0348707	0.124876	-0.113934	6.18277	Os08g0425100	Intron
9_19892312	9	19892312	8.40228e-07	0.396057	297	0.0348707	0.12307	0.122753	6.0756	Intergenic_region
8_20413958	8	20413958	1.33799e-06	0.159498	297	0.0348707	0.119675	0.109982	5.87355	Os08g0425100	Intron
8_20419366	8	20419366	1.59957e-06	0.145161	297	0.0348707	0.118376	0.10579	5.796	Intergenic_region
8_20421943	8	20421943	1.71846e-06	0.145161	297	0.0348707	0.117855	0.106925	5.76486	Intergenic_region
8_20421612	8	20421612	1.96236e-06	0.182796	297	0.0348707	0.116892	-0.101893	5.70722	Intergenic_region
8_20435988	8	20435988	2.08369e-06	0.148746	297	0.0348707	0.116457	0.104385	5.68117	Intergenic_region
8_20410721	8	20410721	2.28138e-06	0.146953	297	0.0348707	0.115801	0.104265	5.6418	Os08g0425100	Intron
8_20412335	8	20412335	2.28138e-06	0.146953	297	0.0348707	0.115801	-0.104265	5.6418	Os08g0425100	Non-synonymous (exon 9)	ATC -> TTC
8_20421012	8	20421012	2.83732e-06	0.148746	297	0.0348707	0.114223	0.102489	5.54709	Intergenic_region
8_20420044	8	20420044	3.82198e-06	0.139785	297	0.0348707	0.112074	-0.103312	5.41771	Intergenic_region
3_13480680	3	13480680	3.93949e-06	0.0698925	297	0.0348707	0.111856	-0.182256	5.40456	Intergenic_region
8_20422285	8	20422285	4.06103e-06	0.247312	297	0.0348707	0.111637	-0.170061	5.39136	Intergenic_region
6_14737686	6	14737686	4.1453e-06	0.102151	297	0.0348707	0.11149	-0.143799	5.38244	Intergenic_region
8_20417175	8	20417175	4.56807e-06	0.148746	297	0.0348707	0.110791	-0.100628	5.34027	Os08g0425100	Non-synonymous (exon 19)	ATG -> GTG
8_20424353	8	20424353	6.03174e-06	0.249104	297	0.0348707	0.108796	0.160711	5.21956	Os08g0425200	Intron
8_20424371	8	20424371	6.03174e-06	0.249104	297	0.0348707	0.108796	0.160711	5.21956	Os08g0425200	Intron
6_14737692	6	14737692	6.20686e-06	0.105735	297	0.0348707	0.10859	-0.139935	5.20713	Intergenic_region
8_20359102	8	20359102	6.32435e-06	0.247312	297	0.0348707	0.108456	0.164252	5.19898	Intergenic_region
8_20355801	8	20355801	7.21644e-06	0.240143	297	0.0348707	0.107511	-0.155123	5.14168	Intergenic_region
3_30357699	3	30357699	7.58243e-06	0.426523	297	0.0348707	0.107157	0.119859	5.12019	Intergenic_region
11_18846765	11	18846765	7.98006e-06	0.0985663	297	0.0348707	0.106792	-0.13361	5.09799	Intergenic_region
8_20356625	8	20356625	8.00922e-06	0.24552	297	0.0348707	0.106766	0.157805	5.09641	Intergenic_region
8_20374490	8	20374490	8.06409e-06	0.218638	297	0.0348707	0.106717	0.141549	5.09344	Intergenic_region
8_20373649	8	20373649	8.55732e-06	0.234767	297	0.0348707	0.106293	-0.152824	5.06766	Intergenic_region
4_18717005	4	18717005	8.78532e-06	0.491039	297	0.0348707	0.106105	0.397143	5.05624	Intergenic_region
3_12140967	3	12140967	8.805e-06	0.0286738	297	0.0348707	0.106089	-0.215149	5.05527	Intergenic_region
8_20441076	8	20441076	9.06217e-06	0.268817	297	0.0348707	0.105884	-0.141012	5.04277	Intergenic_region
8_20359152	8	20359152	9.21432e-06	0.243728	297	0.0348707	0.105765	0.159415	5.03554	Intergenic_region
8_20438663	8	20438663	9.45989e-06	0.267025	297	0.0348707	0.105577	0.147567	5.02411	Intergenic_region
4_29933634	4	29933634	9.85183e-06	0.129032	297	0.0348707	0.105288	-0.125021	5.00648	Intergenic_region
8_20442987	8	20442987	1.03658e-05	0.265233	297	0.0348707	0.104925	-0.141174	4.9844	Intergenic_region
8_20442993	8	20442993	1.03658e-05	0.265233	297	0.0348707	0.104925	0.141174	4.9844	Intergenic_region
8_20422064	8	20422064	1.05682e-05	0.252688	297	0.0348707	0.104788	-0.149576	4.976	Intergenic_region
8_20422490	8	20422490	1.08665e-05	0.24552	297	0.0348707	0.104589	0.157457	4.96391	Intergenic_region
3_26607112	3	26607112	1.09256e-05	0.492832	297	0.0348707	0.104551	0.49119	4.96156	Os03g0673500	Intron
11_21619909	11	21619909	1.17512e-05	0.263441	297	0.0348707	0.104032	-0.109919	4.92992	Intergenic_region
8_20359206	8	20359206	1.29162e-05	0.247312	297	0.0348707	0.10336	0.157939	4.88886	Intergenic_region
2_4338052	2	4338052	1.3953e-05	0.345878	297	0.0348707	0.102811	0.0975993	4.85533	Os02g0178500	5' UTR
8_20415371	8	20415371	1.42659e-05	0.24552	297	0.0348707	0.102654	0.15489	4.8457	Os08g0425100	Intron
11_18846779	11	18846779	1.5703e-05	0.0878136	297	0.0348707	0.101972	-0.135895	4.80402	Intergenic_region
8_20401377	8	20401377	1.63961e-05	0.243728	297	0.0348707	0.101666	0.153531	4.78526	Intergenic_region
4_23826629	4	23826629	1.73883e-05	0.396057	297	0.0348707	0.10125	0.116169	4.75974	Os04g0476000	Non-synonymous (exon 1)	CGC -> CGT
8_20441668	8	20441668	1.7559e-05	0.261649	297	0.0348707	0.10118	-0.13486	4.7555	Intergenic_region
8_20135032	8	20135032	1.76966e-05	0.200717	297	0.0348707	0.101125	-0.0945947	4.75211	Intergenic_region
8_20442923	8	20442923	1.78897e-05	0.268817	297	0.0348707	0.101048	-0.137331	4.7474	Intergenic_region
8_20370499	8	20370499	1.79097e-05	0.410394	297	0.0348707	0.10104	-0.0694337	4.74691	Intergenic_region
4_11626793	4	11626793	1.81617e-05	0.170251	297	0.0348707	0.100941	0.103903	4.74084	Intergenic_region
8_20442938	8	20442938	1.81923e-05	0.267025	297	0.0348707	0.100929	0.138259	4.74011	Intergenic_region
8_20240985	8	20240985	1.86505e-05	0.265233	297	0.0348707	0.100753	0.0864031	4.72931	Intergenic_region
7_9576954	7	9576954	1.87833e-05	0.433692	297	0.0348707	0.100703	0.142927	4.72623	Intergenic_region
8_20359442	8	20359442	1.91544e-05	0.250896	297	0.0348707	0.100565	-0.153362	4.71773	Intergenic_region
8_20439069	8	20439069	1.93265e-05	0.265233	297	0.0348707	0.100501	-0.113778	4.71385	Intergenic_region
8_20371620	8	20371620	1.95863e-05	0.229391	297	0.0348707	0.100407	0.128315	4.70805	Intergenic_region
8_20358647	8	20358647	2.04925e-05	0.250896	297	0.0348707	0.100087	-0.153086	4.68841	Intergenic_region
1_8123011	1	8123011	2.1539e-05	0.363799	297	0.0348707	0.0997346	-0.106224	4.66677	Intergenic_region
8_20378304	8	20378304	2.18879e-05	0.24552	297	0.0348707	0.0996211	0.158394	4.6598	Intergenic_region
6_20541124	6	20541124	2.25583e-05	0.100358	297	0.0348707	0.0994079	-0.144545	4.64669	Intergenic_region
3_16668900	3	16668900	2.27454e-05	0.164875	297	0.0348707	0.0993496	0.0916794	4.64311	Intergenic_region
8_20441304	8	20441304	2.29666e-05	0.268817	297	0.0348707	0.0992812	-0.133557	4.6389	Intergenic_region
8_20393939	8	20393939	2.30241e-05	0.227599	297	0.0348707	0.0992636	-0.134265	4.63782	Os08g0424600	Intron
8_20407824	8	20407824	2.30621e-05	0.238351	297	0.0348707	0.0992519	-0.143807	4.6371	Intergenic_region
4_10213754	4	10213754	2.35408e-05	0.225806	297	0.0348707	0.0991068	-0.108939	4.62818	Intergenic_region
8_20429947	8	20429947	2.37344e-05	0.179211	297	0.0348707	0.099049	0.0910965	4.62462	Os08g0425300	Non-synonymous (exon 1)	ACC -> ATC
8_20392604	8	20392604	2.38678e-05	0.247312	297	0.0348707	0.0990094	-0.148654	4.62219	Os08g0424600	Intron
8_20389941	8	20389941	2.38893e-05	0.249104	297	0.0348707	0.0990031	0.154462	4.6218	Os08g0424600	Synonymous (exon 1)	TCA -> TCG
8_20404990	8	20404990	2.38893e-05	0.249104	297	0.0348707	0.0990031	0.154462	4.6218	Os08g0425000	Intron
8_20405475	8	20405475	2.38893e-05	0.249104	297	0.0348707	0.0990031	0.154462	4.6218	Os08g0425000	Intron
8_20407289	8	20407289	2.38893e-05	0.249104	297	0.0348707	0.0990031	0.154462	4.6218	Intergenic_region
8_20417975	8	20417975	2.38893e-05	0.249104	297	0.0348707	0.0990031	0.154462	4.6218	Os08g0425100	Intron
8_20419658	8	20419658	2.38893e-05	0.249104	297	0.0348707	0.0990031	0.154462	4.6218	Intergenic_region
8_20367083	8	20367083	2.38893e-05	0.249104	297	0.0348707	0.0990031	-0.154462	4.6218	Intergenic_region
8_20368831	8	20368831	2.38893e-05	0.249104	297	0.0348707	0.0990031	-0.154462	4.6218	Intergenic_region
8_20369109	8	20369109	2.38893e-05	0.249104	297	0.0348707	0.0990031	-0.154462	4.6218	Intergenic_region
8_20406945	8	20406945	2.38893e-05	0.249104	297	0.0348707	0.0990031	-0.154462	4.6218	Intergenic_region
8_20407014	8	20407014	2.38893e-05	0.249104	297	0.0348707	0.0990031	-0.154462	4.6218	Intergenic_region
8_20419387	8	20419387	2.38893e-05	0.249104	297	0.0348707	0.0990031	-0.154462	4.6218	Intergenic_region
8_20428141	8	20428141	2.38893e-05	0.249104	297	0.0348707	0.0990031	-0.154462	4.6218	Intergenic_region
8_20356722	8	20356722	2.39684e-05	0.240143	297	0.0348707	0.0989797	-0.133324	4.62036	Intergenic_region
7_26373910	7	26373910	2.40239e-05	0.16129	297	0.0348707	0.0989634	-0.110087	4.61936	Intergenic_region
2_14365542	2	14365542	2.40954e-05	0.292115	297	0.0348707	0.0989424	0.112229	4.61807	Intergenic_region
5_14630041	5	14630041	2.49298e-05	0.148746	297	0.0348707	0.0987022	-0.108376	4.60328	Intergenic_region
8_20414779	8	20414779	2.51964e-05	0.247312	297	0.0348707	0.0986271	0.151584	4.59866	Os08g0425100	Intron
8_20358480	8	20358480	2.51964e-05	0.247312	297	0.0348707	0.0986271	-0.151584	4.59866	Intergenic_region
6_12371016	6	12371016	2.56697e-05	0.292115	297	0.0348707	0.0984959	0.106851	4.59058	Intergenic_region
8_20416843	8	20416843	2.59196e-05	0.247312	297	0.0348707	0.0984275	0.152557	4.58637	Os08g0425100	Intron
7_13984553	7	13984553	2.70699e-05	0.4319	297	0.0348707	0.0981213	-0.140433	4.56751	Intergenic_region
8_10373747	8	10373747	2.72176e-05	0.137993	297	0.0348707	0.098083	0.126462	4.56515	Intergenic_region
8_19182015	8	19182015	2.73334e-05	0.33871	297	0.0348707	0.0980531	0.122548	4.56331	Intergenic_region
8_19182339	8	19182339	2.73334e-05	0.33871	297	0.0348707	0.0980531	-0.122548	4.56331	Intergenic_region
8_20426550	8	20426550	2.7447e-05	0.241935	297	0.0348707	0.0980238	0.147228	4.5615	Os08g0425200	Intron
3_20974125	3	20974125	2.75152e-05	0.250896	297	0.0348707	0.0980063	0.0929289	4.56043	Intergenic_region
8_20423775	8	20423775	2.76826e-05	0.236559	297	0.0348707	0.0979636	0.142859	4.55779	Os08g0425200	Non-conding (exon 1)
2_13607816	2	13607816	2.78518e-05	0.0483871	297	0.0348707	0.0979206	-0.165881	4.55515	Os02g0332800	Non-conding (exon 1)
8_20396752	8	20396752	2.81735e-05	0.401434	297	0.0348707	0.0978397	0.0678128	4.55016	Os08g0424600	Intron
8_20426506	8	20426506	2.8794e-05	0.24552	297	0.0348707	0.0976863	-0.145461	4.5407	Os08g0425200	Intron
8_20435329	8	20435329	2.90008e-05	0.270609	297	0.0348707	0.0976358	-0.133045	4.53759	Intergenic_region
6_22192882	6	22192882	2.90052e-05	0.189964	297	0.0348707	0.0976348	0.143001	4.53752	Os06g0572300	Intron
8_20437664	8	20437664	2.92761e-05	0.265233	297	0.0348707	0.0975693	0.134056	4.53349	Intergenic_region
8_20437658	8	20437658	2.92761e-05	0.265233	297	0.0348707	0.0975693	-0.134056	4.53349	Intergenic_region
7_3369737	7	3369737	2.93744e-05	0.419355	297	0.0348707	0.0975457	0.123903	4.53203	Os07g0163000	Intron
8_20242234	8	20242234	3.1096e-05	0.263441	297	0.0348707	0.0971447	-0.0847316	4.5073	Os08g0422401	Non-synonymous (exon 1)	CTC -> ATC
8_20432945	8	20432945	3.11276e-05	0.265233	297	0.0348707	0.0971376	-0.132613	4.50685	Intergenic_region
8_20420957	8	20420957	3.12839e-05	0.247312	297	0.0348707	0.0971023	0.149931	4.50468	Intergenic_region
8_20443035	8	20443035	3.14525e-05	0.265233	297	0.0348707	0.0970645	-0.132314	4.50234	Intergenic_region
8_20145043	8	20145043	3.17344e-05	0.236559	297	0.0348707	0.0970017	0.0841662	4.49847	Os08g0420700	Intron (between exon 2 and 3)
4_21159840	4	21159840	3.24832e-05	0.100358	297	0.0348707	0.0968377	0.143108	4.48834	Intergenic_region
8_20378163	8	20378163	3.27532e-05	0.24552	297	0.0348707	0.0967794	0.147384	4.48475	Intergenic_region
8_20407857	8	20407857	3.301e-05	0.249104	297	0.0348707	0.0967245	-0.140987	4.48135	Intergenic_region
4_7385639	4	7385639	3.32751e-05	0.421147	297	0.0348707	0.0966683	0.112991	4.47788	Intergenic_region
12_12288373	12	12288373	3.37615e-05	0.392473	297	0.0348707	0.0965662	0.104076	4.47158	Intergenic_region
6_22632064	6	22632064	3.41264e-05	0.234767	297	0.0348707	0.0964906	0.0962761	4.46691	Intergenic_region
8_20431619	8	20431619	3.47309e-05	0.268817	297	0.0348707	0.0963672	0.133823	4.45928	Intergenic_region
8_20442111	8	20442111	3.47309e-05	0.268817	297	0.0348707	0.0963672	0.133823	4.45928	Intergenic_region
8_20442211	8	20442211	3.47309e-05	0.268817	297	0.0348707	0.0963672	0.133823	4.45928	Intergenic_region
8_20438127	8	20438127	3.47309e-05	0.268817	297	0.0348707	0.0963672	-0.133823	4.45928	Intergenic_region
8_20441867	8	20441867	3.47309e-05	0.268817	297	0.0348707	0.0963672	-0.133823	4.45928	Intergenic_region
8_20349693	8	20349693	3.4966e-05	0.24552	297	0.0348707	0.0963198	0.145171	4.45635	Intergenic_region
8_20407378	8	20407378	3.4966e-05	0.24552	297	0.0348707	0.0963198	0.145171	4.45635	Intergenic_region
8_20349449	8	20349449	3.4966e-05	0.24552	297	0.0348707	0.0963198	-0.145171	4.45635	Intergenic_region
8_20349586	8	20349586	3.4966e-05	0.24552	297	0.0348707	0.0963198	-0.145171	4.45635	Intergenic_region
8_20406888	8	20406888	3.4966e-05	0.24552	297	0.0348707	0.0963198	-0.145171	4.45635	Intergenic_region
8_20355577	8	20355577	3.55736e-05	0.250896	297	0.0348707	0.0961987	-0.137529	4.44887	Intergenic_region
2_13607799	2	13607799	3.61861e-05	0.146953	297	0.0348707	0.0960788	-0.112293	4.44146	Os02g0332800	Non-conding (exon 1)
8_20442898	8	20442898	3.7024e-05	0.265233	297	0.0348707	0.095918	-0.131591	4.43152	Intergenic_region
8_22896502	8	22896502	3.76505e-05	0.27957	297	0.0348707	0.0958002	-0.100158	4.42423	Intergenic_region
8_20399890	8	20399890	3.76941e-05	0.392473	297	0.0348707	0.0957921	0.0706018	4.42373	Intergenic_region
8_20428207	8	20428207	3.84668e-05	0.250896	297	0.0348707	0.0956496	-0.148315	4.41491	Intergenic_region
8_20137072	8	20137072	3.86456e-05	0.238351	297	0.0348707	0.095617	0.0833294	4.4129	Intergenic_region
5_6604004	5	6604004	3.9118e-05	0.369176	297	0.0348707	0.0955318	-0.0887811	4.40762	Intergenic_region
8_20354798	8	20354798	3.91468e-05	0.241935	297	0.0348707	0.0955266	-0.140855	4.4073	Intergenic_region
8_20438645	8	20438645	4.04055e-05	0.261649	297	0.0348707	0.0953045	0.127123	4.39356	Intergenic_region
8_19183356	8	19183356	4.043e-05	0.335125	297	0.0348707	0.0953003	-0.122247	4.3933	Intergenic_region
8_20400659	8	20400659	4.04894e-05	0.38172	297	0.0348707	0.09529	-0.0681249	4.39266	Intergenic_region
8_19480466	8	19480466	4.09024e-05	0.318996	297	0.0348707	0.0952188	0.0984028	4.38825	Intergenic_region
7_9576938	7	9576938	4.11035e-05	0.437276	297	0.0348707	0.0951844	-0.131387	4.38612	Intergenic_region
8_20413123	8	20413123	4.13391e-05	0.24552	297	0.0348707	0.0951443	-0.146239	4.38364	Os08g0425100	Non-synonymous (exon 11)	CTA -> CCA
4_13820459	4	13820459	4.13918e-05	0.413978	297	0.0348707	0.0951354	0.135361	4.38309	Os04g0306750	Deletion (exon 1)
11_8843188	11	8843188	4.14212e-05	0.21147	297	0.0348707	0.0951304	-0.128617	4.38278	Intergenic_region
8_20407963	8	20407963	4.14376e-05	0.247312	297	0.0348707	0.0951276	0.138113	4.38261	Intergenic_region
8_20432792	8	20432792	4.16686e-05	0.265233	297	0.0348707	0.0950886	0.130141	4.38019	Intergenic_region
8_20432793	8	20432793	4.16686e-05	0.265233	297	0.0348707	0.0950886	0.130141	4.38019	Intergenic_region
8_20414485	8	20414485	4.19996e-05	0.24552	297	0.0348707	0.0950331	0.147952	4.37675	Os08g0425100	Intron
8_20373684	8	20373684	4.21278e-05	0.197133	297	0.0348707	0.0950118	0.125193	4.37543	Intergenic_region
2_13607833	2	13607833	4.21444e-05	0.270609	297	0.0348707	0.095009	-0.14778	4.37526	Os02g0332800	Non-conding (exon 1)
8_20359366	8	20359366	4.27896e-05	0.200717	297	0.0348707	0.0949025	0.116818	4.36866	Intergenic_region
9_4724802	9	4724802	4.29251e-05	0.206093	297	0.0348707	0.0948803	-0.10483	4.36729	Intergenic_region
8_20373282	8	20373282	4.29943e-05	0.415771	297	0.0348707	0.094869	-0.0656633	4.36659	Intergenic_region
3_12140929	3	12140929	4.31527e-05	0.0573477	297	0.0348707	0.0948432	0.149412	4.36499	Intergenic_region
5_14630033	5	14630033	4.36334e-05	0.155914	297	0.0348707	0.0947656	-0.103122	4.36018	Intergenic_region
8_9498003	8	9498003	4.36775e-05	0.385305	297	0.0348707	0.0947585	0.100749	4.35974	Intergenic_region
8_20388132	8	20388132	4.40534e-05	0.399642	297	0.0348707	0.0946985	-0.0653459	4.35602	Intergenic_region
8_20245638	8	20245638	4.4484e-05	0.046595	297	0.0348707	0.0946303	0.132101	4.3518	Os08g0422500	Non-coding exon (exon 1)
8_19186602	8	19186602	4.45913e-05	0.33871	297	0.0348707	0.0946134	0.118933	4.35075	Intergenic_region
8_20410100	8	20410100	4.48597e-05	0.247312	297	0.0348707	0.0945714	0.143122	4.34814	Os08g0425100	Intron
8_20401507	8	20401507	4.53046e-05	0.249104	297	0.0348707	0.0945022	-0.141294	4.34386	Intergenic_region
2_4338027	2	4338027	4.5809e-05	0.385305	297	0.0348707	0.0944246	0.0955394	4.33905	Os02g0178500	5' UTR
4_2091245	4	2091245	4.58727e-05	0.107527	297	0.0348707	0.0944149	0.137009	4.33845	Intergenic_region
7_26357305	7	26357305	4.61093e-05	0.218638	297	0.0348707	0.0943789	0.140401	4.33621	Os07g0634900	Synonymous (exon 2)	ACG -> ACC
7_26357306	7	26357306	4.61093e-05	0.218638	297	0.0348707	0.0943789	0.140401	4.33621	Os07g0634900	Non-synonymous (exon 2)	TTC -> GTC
7_9019251	7	9019251	4.63435e-05	0.370968	297	0.0348707	0.0943434	0.0996068	4.33401	Intergenic_region
8_20518591	8	20518591	4.71237e-05	0.227599	297	0.0348707	0.0942265	-0.14058	4.32676	Intergenic_region
12_16363834	12	16363834	4.86483e-05	0.129032	297	0.0348707	0.0940036	0.126925	4.31293	Intergenic_region
8_20400946	8	20400946	4.93961e-05	0.40681	297	0.0348707	0.0938968	-0.0653287	4.30631	Intergenic_region
3_13646953	3	13646953	5.05386e-05	0.218638	297	0.0348707	0.0937368	-0.105248	4.29638	Intergenic_region
6_10113274	6	10113274	5.05893e-05	0.397849	297	0.0348707	0.0937298	-0.0869672	4.29594	Intergenic_region
8_20372448	8	20372448	5.08573e-05	0.202509	297	0.0348707	0.0936928	0.129173	4.29365	Intergenic_region
4_7538298	4	7538298	5.12277e-05	0.236559	297	0.0348707	0.0936421	-0.101256	4.2905	Intergenic_region
8_20438321	8	20438321	5.13471e-05	0.265233	297	0.0348707	0.0936258	-0.127696	4.28948	Intergenic_region
8_20401164	8	20401164	5.17173e-05	0.24552	297	0.0348707	0.0935755	-0.145024	4.28636	Intergenic_region
10_21087410	10	21087410	5.23376e-05	0.38172	297	0.0348707	0.0934921	0.106412	4.28119	Intergenic_region
8_20376966	8	20376966	5.27329e-05	0.247312	297	0.0348707	0.0934395	-0.146965	4.27792	Intergenic_region
8_20379243	8	20379243	5.3129e-05	0.204301	297	0.0348707	0.0933872	-0.116781	4.27467	Intergenic_region
8_20406658	8	20406658	5.37501e-05	0.247312	297	0.0348707	0.0933059	-0.146601	4.26962	Intergenic_region
8_20373735	8	20373735	5.40686e-05	0.215054	297	0.0348707	0.0932646	0.124935	4.26705	Intergenic_region
8_20481657	8	20481657	5.42746e-05	0.229391	297	0.0348707	0.093238	-0.164687	4.2654	Intergenic_region
8_20201607	8	20201607	5.43674e-05	0.250896	297	0.0348707	0.0932261	0.0791328	4.26466	Intergenic_region
5_28729603	5	28729603	5.45027e-05	0.376344	297	0.0348707	0.0932087	0.102187	4.26358	Intergenic_region
8_20424866	8	20424866	5.46755e-05	0.249104	297	0.0348707	0.0931866	-0.144093	4.26221	Os08g0425200	Intron
6_10410853	6	10410853	5.53921e-05	0.0752688	297	0.0348707	0.0930956	0.138297	4.25655	Intergenic_region
6_10410858	6	10410858	5.53921e-05	0.0752688	297	0.0348707	0.0930956	-0.138297	4.25655	Intergenic_region
7_20154911	7	20154911	5.54218e-05	0.0716846	297	0.0348707	0.0930918	-0.198183	4.25632	Intergenic_region
3_8616248	3	8616248	5.56897e-05	0.236559	297	0.0348707	0.0930581	0.0926263	4.25422	Intergenic_region
4_19353249	4	19353249	5.56928e-05	0.388889	297	0.0348707	0.0930578	0.0716368	4.2542	Intergenic_region
8_20374374	8	20374374	5.7489e-05	0.12724	297	0.0348707	0.092836	-0.14475	4.24041	Intergenic_region
8_11797305	8	11797305	5.78924e-05	0.0824373	297	0.0348707	0.0927871	0.154868	4.23738	Os08g0293300	Intron
8_20416992	8	20416992	5.85598e-05	0.243728	297	0.0348707	0.0927071	0.140917	4.2324	Os08g0425100	Non-synonymous (exon 18)	AAG -> AGG
8_20467151	8	20467151	5.86119e-05	0.215054	297	0.0348707	0.0927009	0.153295	4.23201	Intergenic_region
8_20467149	8	20467149	5.86119e-05	0.215054	297	0.0348707	0.0927009	-0.153295	4.23201	Intergenic_region
8_20372696	8	20372696	5.95013e-05	0.413978	297	0.0348707	0.0925957	-0.0644768	4.22547	Intergenic_region
5_10146043	5	10146043	5.98191e-05	0.0752688	297	0.0348707	0.0925585	0.135809	4.22316	Intergenic_region
6_10193617	6	10193617	6.0761e-05	0.47491	297	0.0348707	0.0924495	-0.0876878	4.21638	Os06g0285920	Intron
8_20379376	8	20379376	6.16391e-05	0.403226	297	0.0348707	0.0923493	0.064883	4.21014	Intergenic_region
3_20974142	3	20974142	6.17248e-05	0.318996	297	0.0348707	0.0923396	0.0880688	4.20954	Intergenic_region
8_20408049	8	20408049	6.18025e-05	0.243728	297	0.0348707	0.0923308	-0.138565	4.20899	Intergenic_region
8_20441886	8	20441886	6.22848e-05	0.265233	297	0.0348707	0.0922766	-0.126452	4.20562	Intergenic_region
8_20350000	8	20350000	6.23286e-05	0.247312	297	0.0348707	0.0922717	-0.138118	4.20531	Intergenic_region
4_10955027	4	10955027	6.2721e-05	0.182796	297	0.0348707	0.0922279	-0.105198	4.20259	Intergenic_region
2_13607830	2	13607830	6.28908e-05	0.0519713	297	0.0348707	0.092209	-0.155183	4.20141	Os02g0332800	Non-conding (exon 1)
8_20481671	8	20481671	6.30148e-05	0.231183	297	0.0348707	0.0921953	0.159804	4.20056	Intergenic_region
8_20373760	8	20373760	6.35823e-05	0.224014	297	0.0348707	0.0921327	0.123511	4.19666	Intergenic_region
8_20441673	8	20441673	6.42926e-05	0.263441	297	0.0348707	0.0920552	0.127736	4.19184	Intergenic_region
11_15401868	11	15401868	6.47593e-05	0.299283	297	0.0348707	0.0920048	-0.0963964	4.1887	Intergenic_region
5_5212235	5	5212235	6.49124e-05	0.387097	297	0.0348707	0.0919883	0.109814	4.18767	Intergenic_region
8_20441025	8	20441025	6.62458e-05	0.265233	297	0.0348707	0.0918465	-0.126109	4.17884	Intergenic_region
8_20423387	8	20423387	6.70302e-05	0.236559	297	0.0348707	0.0917644	-0.143435	4.17373	Intergenic_region
8_20393254	8	20393254	6.70632e-05	0.401434	297	0.0348707	0.091761	0.0640763	4.17352	Os08g0424600	Intron
4_14804052	4	14804052	6.7736e-05	0.172043	297	0.0348707	0.0916914	0.227213	4.16918	Intergenic_region
2_13848813	2	13848813	6.77919e-05	0.456989	297	0.0348707	0.0916857	-0.14645	4.16882	Intergenic_region
2_13848815	2	13848815	6.77919e-05	0.456989	297	0.0348707	0.0916857	-0.14645	4.16882	Intergenic_region
1_16961016	1	16961016	6.7814e-05	0.365591	297	0.0348707	0.0916834	0.107695	4.16868	Intergenic_region
8_20437683	8	20437683	6.83226e-05	0.263441	297	0.0348707	0.0916313	-0.127273	4.16544	Intergenic_region
11_21628853	11	21628853	6.86923e-05	0.471326	297	0.0348707	0.0915937	-0.088369	4.16309	Intergenic_region
8_9497975	8	9497975	6.88108e-05	0.318996	297	0.0348707	0.0915817	0.104365	4.16234	Intergenic_region
8_20374098	8	20374098	6.88476e-05	0.189964	297	0.0348707	0.091578	0.113519	4.16211	Intergenic_region
8_20400969	8	20400969	6.9308e-05	0.405018	297	0.0348707	0.0915315	0.0639993	4.15922	Intergenic_region
7_20152199	7	20152199	6.94163e-05	0.078853	297	0.0348707	0.0915206	0.175586	4.15854	Os07g0521300	Synonymous (exon 1)	TGC -> TGT
1_17776683	1	17776683	7.01215e-05	0.492832	297	0.0348707	0.0914502	-0.0955978	4.15415	Intergenic_region
2_12554442	2	12554442	7.09078e-05	0.102151	297	0.0348707	0.0913725	-0.136341	4.14931	Intergenic_region
3_13543552	3	13543552	7.10291e-05	0.207885	297	0.0348707	0.0913606	-0.096216	4.14856	Intergenic_region
12_25499396	12	25499396	7.12623e-05	0.401434	297	0.0348707	0.0913378	0.164096	4.14714	Intergenic_region
8_20369436	8	20369436	7.14383e-05	0.417563	297	0.0348707	0.0913206	-0.0633769	4.14607	Intergenic_region
8_20432892	8	20432892	7.1522e-05	0.263441	297	0.0348707	0.0913124	-0.12604	4.14556	Intergenic_region
5_1843305	5	1843305	7.16976e-05	0.31362	297	0.0348707	0.0912953	-0.0891265	4.1445	Os05g0131401	Intron
8_19182902	8	19182902	7.21371e-05	0.340502	297	0.0348707	0.0912528	-0.117293	4.14184	Intergenic_region
8_20467125	8	20467125	7.21565e-05	0.218638	297	0.0348707	0.0912509	-0.158282	4.14172	Intergenic_region
1_15076667	1	15076667	7.2581e-05	0.379928	297	0.0348707	0.0912101	-0.105169	4.13918	Os01g0367900	Intron
8_20406098	8	20406098	7.27009e-05	0.241935	297	0.0348707	0.0911986	0.137328	4.13846	Intergenic_region
5_550833	5	550833	7.28478e-05	0.302867	297	0.0348707	0.0911845	-0.0989425	4.13758	Intergenic_region
8_20405998	8	20405998	7.30371e-05	0.243728	297	0.0348707	0.0911664	0.138424	4.13646	Intergenic_region
8_20415523	8	20415523	7.32644e-05	0.24552	297	0.0348707	0.0911448	0.141388	4.13511	Os08g0425100	Intron
4_29174780	4	29174780	7.34798e-05	0.0770609	297	0.0348707	0.0911243	-0.131749	4.13383	Intergenic_region
7_14907587	7	14907587	7.35556e-05	0.358423	297	0.0348707	0.0911172	0.0977668	4.13338	Intergenic_region
1_30685474	1	30685474	7.38035e-05	0.439068	297	0.0348707	0.0910937	0.126414	4.13192	Intergenic_region
8_4007178	8	4007178	7.38539e-05	0.24552	297	0.0348707	0.091089	-0.0869356	4.13163	Intergenic_region
6_22627279	6	22627279	7.3885e-05	0.16129	297	0.0348707	0.0910861	0.111102	4.13144	Intergenic_region
9_11893668	9	11893668	7.44552e-05	0.227599	297	0.0348707	0.0910325	0.0726202	4.1281	Os09g0363200	Non-synonymous (exon 4)	GAC -> AAC
4_7538285	4	7538285	7.45197e-05	0.275986	297	0.0348707	0.0910265	-0.104692	4.12773	Intergenic_region
8_20440161	8	20440161	7.47133e-05	0.275986	297	0.0348707	0.0910084	-0.120081	4.1266	Intergenic_region
8_20421082	8	20421082	7.49375e-05	0.24552	297	0.0348707	0.0909876	0.137616	4.1253	Intergenic_region
8_20373651	8	20373651	7.57868e-05	0.213262	297	0.0348707	0.0909091	-0.119082	4.12041	Intergenic_region
8_20432706	8	20432706	7.63298e-05	0.261649	297	0.0348707	0.0908594	-0.126444	4.11731	Intergenic_region
10_10126497	10	10126497	7.67746e-05	0.105735	297	0.0348707	0.090819	-0.118618	4.11478	Intergenic_region
8_20414348	8	20414348	7.68861e-05	0.240143	297	0.0348707	0.0908089	-0.138006	4.11415	Os08g0425100	Intron
8_20371597	8	20371597	7.70908e-05	0.224014	297	0.0348707	0.0907904	-0.125278	4.113	Intergenic_region
1_1530408	1	1530408	7.74708e-05	0.240143	297	0.0348707	0.0907562	-0.0998737	4.11086	Intergenic_region
8_20504401	8	20504401	7.74888e-05	0.22043	297	0.0348707	0.0907546	0.132072	4.11076	Intergenic_region
2_32781424	2	32781424	7.79368e-05	0.408602	297	0.0348707	0.0907144	0.106428	4.10826	Intergenic_region
11_5519303	11	5519303	7.83598e-05	0.129032	297	0.0348707	0.0906768	-0.130013	4.10591	Os11g0208000	Non-synonymous (exon 1)	ACC -> TCC
7_14907584	7	14907584	7.87176e-05	0.356631	297	0.0348707	0.0906451	-0.0967939	4.10393	Intergenic_region
9_4724803	9	4724803	7.99649e-05	0.200717	297	0.0348707	0.0905357	-0.102078	4.0971	Intergenic_region
8_20478740	8	20478740	8.02689e-05	0.130824	297	0.0348707	0.0905093	-0.242096	4.09545	Intergenic_region
8_20443091	8	20443091	8.1342e-05	0.261649	297	0.0348707	0.090417	0.127255	4.08969	Intergenic_region
2_16763017	2	16763017	8.24098e-05	0.252688	297	0.0348707	0.0903263	0.100034	4.08402	Intergenic_region
8_20377097	8	20377097	8.25378e-05	0.24552	297	0.0348707	0.0903155	0.140783	4.08335	Intergenic_region
11_18846773	11	18846773	8.31762e-05	0.114695	297	0.0348707	0.0902619	-0.113782	4.08	Intergenic_region
8_20368705	8	20368705	8.36873e-05	0.231183	297	0.0348707	0.0902193	0.126907	4.07734	Intergenic_region
8_20400731	8	20400731	8.37453e-05	0.405018	297	0.0348707	0.0902145	-0.0635498	4.07704	Intergenic_region
8_20389224	8	20389224	8.41244e-05	0.410394	297	0.0348707	0.0901831	-0.0637227	4.07508	Os08g0424600	Intron
2_30938220	2	30938220	8.47498e-05	0.207885	297	0.0348707	0.0901316	0.102065	4.07186	Intergenic_region
8_20398530	8	20398530	8.5331e-05	0.229391	297	0.0348707	0.0900841	0.125048	4.06889	Os08g0424600	Intron
8_20398853	8	20398853	8.5331e-05	0.229391	297	0.0348707	0.0900841	-0.125048	4.06889	Os08g0424600	Intron
8_20350463	8	20350463	8.54113e-05	0.236559	297	0.0348707	0.0900776	-0.133236	4.06848	Intergenic_region
8_9497969	8	9497969	8.70148e-05	0.317204	297	0.0348707	0.0899483	0.105486	4.06041	Intergenic_region
8_20389250	8	20389250	8.78595e-05	0.232975	297	0.0348707	0.0898812	0.124755	4.05621	Os08g0424600	Intron
8_20240584	8	20240584	8.79836e-05	0.231183	297	0.0348707	0.0898714	0.0796728	4.0556	Intergenic_region
3_20974139	3	20974139	8.85015e-05	0.232975	297	0.0348707	0.0898306	-0.0889269	4.05305	Intergenic_region
8_20440988	8	20440988	8.85588e-05	0.265233	297	0.0348707	0.0898261	0.125005	4.05277	Intergenic_region
8_20440985	8	20440985	8.85588e-05	0.265233	297	0.0348707	0.0898261	-0.125005	4.05277	Intergenic_region
10_11860500	10	11860500	8.89585e-05	0.18638	297	0.0348707	0.0897948	-0.101853	4.05081	Intergenic_region
8_20370466	8	20370466	8.92779e-05	0.195341	297	0.0348707	0.0897699	0.128216	4.04926	Intergenic_region
4_695842	4	695842	8.93084e-05	0.33871	297	0.0348707	0.0897676	0.0905058	4.04911	Intergenic_region
8_20997939	8	20997939	8.94782e-05	0.292115	297	0.0348707	0.0897544	-0.0942905	4.04828	Intergenic_region
8_10600537	8	10600537	8.97109e-05	0.103943	297	0.0348707	0.0897363	0.145113	4.04715	Intergenic_region
12_16362344	12	16362344	9.01337e-05	0.130824	297	0.0348707	0.0897037	0.121674	4.04511	Intergenic_region
3_8651213	3	8651213	9.02763e-05	0.173835	297	0.0348707	0.0896927	0.0794125	4.04443	Intergenic_region
8_20381787	8	20381787	9.03272e-05	0.232975	297	0.0348707	0.0896888	-0.124287	4.04418	Os08g0424500	Intron
8_19296530	8	19296530	9.05286e-05	0.333333	297	0.0348707	0.0896733	-0.112133	4.04321	Intergenic_region
1_3184177	1	3184177	9.07212e-05	0.046595	297	0.0348707	0.0896586	-0.155735	4.04229	Os01g0160700	Non-synonymous (exon 1)	GTT -> GAT
8_20352067	8	20352067	9.07786e-05	0.227599	297	0.0348707	0.0896542	-0.123323	4.04202	Os08g0424100	Intron
8_20369276	8	20369276	9.08151e-05	0.405018	297	0.0348707	0.0896514	0.063313	4.04184	Intergenic_region
8_20378473	8	20378473	9.09888e-05	0.403226	297	0.0348707	0.0896381	0.0633307	4.04101	Intergenic_region
6_22627580	6	22627580	9.10181e-05	0.270609	297	0.0348707	0.0896359	0.115946	4.04087	Intergenic_region
8_4493275	8	4493275	9.17154e-05	0.308244	297	0.0348707	0.0895829	0.108643	4.03756	Intergenic_region
8_20201728	8	20201728	9.23305e-05	0.252688	297	0.0348707	0.0895365	0.0764512	4.03465	Intergenic_region
8_20201799	8	20201799	9.23305e-05	0.252688	297	0.0348707	0.0895365	0.0764512	4.03465	Intergenic_region
8_20380883	8	20380883	9.23955e-05	0.234767	297	0.0348707	0.0895316	0.125468	4.03435	Os08g0424500	Intron
8_20201834	8	20201834	9.3134e-05	0.252688	297	0.0348707	0.0894763	0.0771681	4.03089	Intergenic_region
7_17738399	7	17738399	9.32575e-05	0.062724	297	0.0348707	0.0894671	-0.140906	4.03032	Intergenic_region
3_28762466	3	28762466	9.49015e-05	0.0537634	297	0.0348707	0.0893458	-0.146119	4.02273	Intergenic_region
8_20200977	8	20200977	9.50675e-05	0.249104	297	0.0348707	0.0893337	0.0764412	4.02197	Intergenic_region
2_16762950	2	16762950	9.51938e-05	0.306452	297	0.0348707	0.0893245	-0.133427	4.02139	Intergenic_region
4_11626806	4	11626806	9.52647e-05	0.168459	297	0.0348707	0.0893193	-0.094367	4.02107	Intergenic_region
8_20372424	8	20372424	9.56873e-05	0.193548	297	0.0348707	0.0892886	0.121199	4.01915	Intergenic_region
12_15572680	12	15572680	9.6533e-05	0.062724	297	0.0348707	0.0892275	0.23852	4.01532	Intergenic_region
10_19977529	10	19977529	9.6724e-05	0.227599	297	0.0348707	0.0892138	0.09569	4.01447	Intergenic_region
8_20309557	8	20309557	9.69718e-05	0.240143	297	0.0348707	0.089196	-0.150307	4.01335	Intergenic_region
8_20370912	8	20370912	9.74419e-05	0.415771	297	0.0348707	0.0891625	0.0625888	4.01125	Intergenic_region
3_16668465	3	16668465	9.7608e-05	0.134409	297	0.0348707	0.0891507	-0.0841182	4.01051	Intergenic_region
8_20357933	8	20357933	9.80012e-05	0.198925	297	0.0348707	0.0891228	-0.116807	4.00877	Intergenic_region
8_20417403	8	20417403	9.82522e-05	0.24552	297	0.0348707	0.089105	-0.139626	4.00766	Os08g0425100	Non-synonymous (exon 20)	GCA -> ACA
7_8022314	7	8022314	9.88579e-05	0.136201	297	0.0348707	0.0890624	-0.116067	4.00499	Intergenic_region
12_16361593	12	16361593	9.89133e-05	0.16129	297	0.0348707	0.0890585	0.108188	4.00475	Intergenic_region
12_16362654	12	16362654	9.89133e-05	0.16129	297	0.0348707	0.0890585	0.108188	4.00475	Intergenic_region
12_16362705	12	16362705	9.89133e-05	0.16129	297	0.0348707	0.0890585	-0.108188	4.00475	Intergenic_region
8_20460600	8	20460600	9.90314e-05	0.232975	297	0.0348707	0.0890502	0.156371	4.00423	Os08g0425700	Intron
8_12105042	8	12105042	9.90667e-05	0.102151	297	0.0348707	0.0890478	-0.145527	4.00407	Intergenic_region
1_4832200	1	4832200	9.98578e-05	0.168459	297	0.0348707	0.0889926	-0.0883023	4.00062	Intergenic_region
6_21548554	6	21548554	9.99301e-05	0.243728	297	0.0348707	0.0889876	0.0780791	4.0003	Intergenic_region
12_16362095	12	16362095	9.9964e-05	0.132616	297	0.0348707	0.0889852	-0.12097	4.00016	Intergenic_region
12_16363037	12	16363037	9.9964e-05	0.132616	297	0.0348707	0.0889852	-0.12097	4.00016	Intergenic_region

## Sheet: Table S5
Table S5. Summary of significant pQTLs
SNP	Chromosome	Position	P.value	maf	nobs	Rsquare.of.Model.without.SNP	Rsquare.of.Model.with.SNP	effect	pQTL_-logP	Gene_region	Marker_Type
10_19402186	10	19402186	2.67434e-05	0.320312	64	0.152492	0.429424	-0.303854	4.57278	Intergenic_region
7_9517317	7	9517317	3.28057e-05	0.421875	64	0.152492	0.422432	-0.21832	4.48405	Intergenic_region
7_9517354	7	9517354	4.92512e-05	0.40625	64	0.152492	0.40868	0.210012	4.30758	Intergenic_region
12_15903772	12	15903772	5.07387e-05	0.335938	64	0.152492	0.407681	-0.186341	4.29466	Intergenic_region
8_4850297	8	4850297	6.70712e-05	0.476562	64	0.152492	0.398363	-0.166658	4.17346	Intergenic_region
8_5039948	8	5039948	7.27573e-05	0.351562	64	0.152492	0.395664	-0.149377	4.13812	Intergenic_region
2_4741317	2	4741317	7.64344e-05	0.328125	64	0.152492	0.394032	0.28371	4.11671	Os02g0184800	Intron (between exon1 and 2)
3_3570085	3	3570085	8.0441e-05	0.4375	64	0.152492	0.392345	-0.158615	4.09452	Intergenic_region
8_4865942	8	4865942	8.98379e-05	0.382812	64	0.152492	0.388706	0.1729	4.04654	Intergenic_region
8_5326948	8	5326948	9.05512e-05	0.328125	64	0.152492	0.388446	-0.268472	4.04311	Intergenic_region
2_8587824	2	8587824	9.14821e-05	0.101562	64	0.152492	0.38811	-0.211097	4.03866	Intergenic_region
2_4743074	2	4743074	9.58134e-05	0.320312	64	0.152492	0.386592	-0.258267	4.01857	Os02g0184900
8_4975532	8	4975532	9.88764e-05	0.226562	64	0.152492	0.385561	0.249085	4.00491	Intergenic_region

## Sheet: Table S8
Table S8. Details of functional SNPS in BADH2 coding region of 3000 accession set.
S.No.	First report	Allele	Location	Gene position	Sequence divergences	Amino acid substitution	No. of accessions		3K ID	Ecotype
1	This study	badh2-E1-198G>C	Exon 1	198	G/C	A/P	1	1	IRIS_313-9233	Te_Japonica
2	This study	badh2-E1-199C>T	Exon 1	199	C/T	A/D	1	1	IRIS 313-10711	Tr_ Japonica
3	This study	badh2-E1-208T>A	Exon 1	208	A/T	L/H	1	1	IRIS_313-9233	Te_Japonica
4	This study	badh2-E4-1771T>G	Exon 4	1771	T/G	S/A	1	1	IRIS_313-10057	Te_Japonica
5	This study	badh2-E4-1789A>C	Exon 4	1789	A/C	N/H	2	1	IRIS_313-11788	Indica
								2	IRIS_313-10440	Te_Japonica
6	This study	badh2-E4-1810A>T	Exon 4	1810	A/T	M/L	1	1	IRIS_313-8927	Tr_Japonica
7	This study	badh2-E5-2604T>C	Exon 5	2604	T/C	V/A	1	1	IRIS_313-11557	Indica
8	This study	badh2-E5-2658C>T	Exon 5	2658	C/T	A/V	30	1	IRIS_313-10557	Indica
								2	IRIS_313-10725	Indica
								3	IRIS_313-10897	Indica
								4	IRIS_313-10898	Indica
								5	IRIS_313-10901	Indica
								6	IRIS_313-10911	Indica
								7	IRIS_313-10970	Indica
								8	IRIS_313-11072	Indica
								9	IRIS_313-11088	Indica
								10	IRIS_313-11341	Indica
								11	IRIS_313-11472	Tr_Japonica
								12	IRIS_313-11523	Tr_Japonica
								13	IRIS_313-11615	Aus
								14	IRIS_313-11683	Indica
								15	IRIS_313-11773	Indica
								16	IRIS_313-11843	Indica
								17	IRIS_313-11936	Indica
								18	IRIS_313-11999	Indica
								19	IRIS_313-12040	Indica
								20	IRIS_313-12041	Indica
								21	IRIS_313-12043	Indica
								22	IRIS_313-12044	Indica
								23	IRIS_313-12097	Indica
								24	IRIS_313-12101	Indica
								25	IRIS_313-12102	Indica
								26	IRIS_313-12151	Indica
								27	IRIS_313-12161	Indica
								28	IRIS_313-12036	Indica
								29	IRIS_313-8948	Indica
								30	IRIS_313-9687	Indica
9	Shi et al. (2008), Trung et al. 2017	badh2-E7-3035A>T	Exon 7	3035	A/T	K/I	156	1	B123	Indica
								2	B111	Te_Japonica
								3	CX104	Aromatic
								4	CX112	Aromatic
								5	CX365	Admixture
								6	CX266	Tr_Japonica
								7	CX281	Indica
								8	CX341	Indica
								9	CX355	Japonica
								10	CX362	Indica
								11	CX363	Indica
								12	CX392	Indica
								13	CX43	Indica
								14	CX46	Admixture
								15	CX53	Indica
								16	CX59	Japonica
								17	CX65	Japonica
								18	CX66	Admixture
								19	CX72	Admixture
								20	IRIS_313-10032	Indica
								21	IRIS_313-10134	Indica
								22	IRIS_313-10147	Indica
								23	IRIS_313-10151	Indica
								24	IRIS_313-10555	Indica
								25	IRIS_313-10578	Tr_Japonica
								26	IRIS_313-10732	Aromatic
								27	IRIS_313-10758	Tr_Japonica
								28	IRIS_313-10782	Indica
								29	IRIS_313-10850	Admixture
								30	IRIS_313-10872	Japonica
								31	IRIS_313-10918	Japonica
								32	IRIS_313-10921	Indica
								33	IRIS_313-10922	Tr_Japonica
								34	IRIS_313-10960	Tr_Japonica
								35	IRIS_313-10961	Indica
								36	IRIS_313-10994	Japonica
								37	IRIS_313-11021	Aromatic
								38	IRIS_313-11023	Aromatic
								39	IRIS_313-11045	Tr_Japonica
								40	IRIS_313-11062	Aromatic
								41	IRIS_313-11066	Aromatic
								42	IRIS_313-11070	Aromatic
								43	IRIS_313-11079	Indica
								44	IRIS_313-11178	Indica
								45	IRIS_313-11218	Aromatic
								46	IRIS_313-11300	Indica
								47	IRIS_313-11340	Tr_Japonica
								48	IRIS_313-11350	Aromatic
								49	IRIS_313-11356	Aromatic
								50	IRIS_313-11362	Aromatic
								51	IRIS_313-11417	Admixture
								52	IRIS_313-11464	Tr_Japonica
								53	IRIS_313-11473	Aus
								54	IRIS_313-11487	Te_Japonica
								55	IRIS_313-11509	Indica
								56	IRIS_313-11532	Indica
								57	IRIS_313-11537	Indica
								58	IRIS_313-11567	Indica
								59	IRIS_313-11611	Indica
								60	IRIS_313-11630	Aromatic
								61	IRIS_313-11632	Indica
								62	IRIS_313-11711	Aus
								63	IRIS_313-11720	Indica
								64	IRIS_313-11736	Aus
								65	IRIS_313-11765	Aus
								66	IRIS_313-11780	Indica
								67	IRIS_313-11785	Indica
								68	IRIS_313-11810	Tr_Japonica
								69	IRIS_313-11814	Indica
								70	IRIS_313-11815	Indica
								71	IRIS_313-11820	Indica
								72	IRIS_313-11826	Indica
								73	IRIS_313-11831	Tr_Japonica
								74	IRIS_313-11837	Indica
								75	IRIS_313-11929	Tr_Japonica
								76	IRIS_313-11946	Tr_Japonica
								77	IRIS_313-11996	Indica
								78	IRIS_313-12094	Aromatic
								79	IRIS_313-12121	Indica
								80	IRIS_313-12144	Tr_Japonica
								81	IRIS_313-12188	Indica
								82	IRIS_313-12272	Tr_Japonica
								83	IRIS_313-12337	Tr_Japonica
								84	IRIS_313-12349	Tr_Japonica
								85	IRIS_313-12352	Tr_Japonica
								86	IRIS_313-15909	Tr_Japonica
								87	IRIS_313-7809	Indica
								88	IRIS_313-7876	Tr_Japonica
								89	IRIS_313-8172	Indica
								90	IRIS_313-8173	Te_Japonica
								91	IRIS_313-8180	Te_Japonica
								92	IRIS_313-8184	Indica
								93	IRIS_313-8326	Aromatic
								94	IRIS_313-8439	Tr_Japonica
								95	IRIS_313-8571	Indica
								96	IRIS_313-8656	Aromatic
								97	IRIS_313-8669	Te_Japonica
								98	IRIS_313-8980	Indica
								99	IRIS_313-8996	Indica
								100	IRIS_313-8998	Admixture
								101	IRIS_313-9005	Indica
								102	IRIS_313-9629	Aus
								103	IRIS_313-9470	Tr_Japonica
								104	IRIS_313-9558	Aromatic
								105	IRIS_313-9568	Tr_Japonica
								106	IRIS_313-9989	Indica
								107	B137	Indica
								108	B255	Indica
								109	CX315	Te_Japonica
								110	CX371	Japonica
								111	IRIS_313-10279	Indica
								112	IRIS_313-10403	Indica
								113	IRIS_313-10521	Aromatic
								114	IRIS_313-10649	Japonica
								115	IRIS_313-10874	Tr_Japonica
								116	IRIS_313-10919	Japonica
								117	IRIS_313-10920	Japonica
								118	IRIS_313-10992	Tr_Japonica
								119	IRIS_313-10993	Tr_Japonica
								120	IRIS_313-11026	Aromatic
								121	IRIS_313-11117	Tr_Japonica
								122	IRIS_313-11327	Indica
								123	IRIS_313-11373	Aromatic
								124	IRIS_313-11403	Indica
								125	IRIS_313-11421	Indica
								126	IRIS_313-11441	Indica
								127	IRIS_313-11465	Indica
								128	IRIS_313-11511	Indica
								129	IRIS_313-11564	Indica
								130	IRIS_313-11851	Indica
								131	IRIS_313-11903	Tr_Japonica
								132	IRIS_313-11992	Indica
								133	IRIS_313-12029	Tr_Japonica
								134	IRIS_313-12031	Tr_Japonica
								135	IRIS_313-12050	Indica
								136	IRIS_313-12344	Tr_Japonica
								137	IRIS_313-8256	Tr_Japonica
								138	IRIS_313-8385	Japonica
								139	IRIS_313-8485	Indica
								140	IRIS_313-9050	Tr_Japonica
								141	IRIS_313-9601	Admixture
								142	IRIS_313-9616	Te_Japonica
								143	IRIS_313-9898	Indica
								144	IRIS_313-9978	Te_Japonica
								145	CX67	Japonica
								146	IRIS_313-10868	Aromatic
								147	IRIS_313-10899	Indica
								148	IRIS_313-10900	Indica
								149	IRIS_313-11068	Aromatic
								150	IRIS_313-11069	Aromatic
								151	IRIS_313-11991	Indica
								152	IRIS_313-8253	Indica
								153	IRIS_313-8674	Indica
								154	IRIS_313-8722	Indica
								155	IRIS_313-8920	Indica
								156	IRIS_313-9083	Aromatic
10	Bradbury et al. (2005a,b) Shi et al. (2008),He et al. (2015)	badh2-E7-3037_3041delAAGAT, 3045_3047delGGC	Exon 7	3037	discontinuous 5+3 bp deletion		110	1	B110	Te_Japonica
								2	CX182	Indica
								3	CX363	Indica
								4	CX53	Indica
								5	CX59	Japonica
								6	IRIS_313-11021	Aromatic
								7	IRIS_313-11062	Aromatic
								8	IRIS_313-11567	Indica
								9	IRIS_313-11362	Aromatic
								10	IRIS_313-11720	Indica
								11	IRIS_313-8180	Te_Japonica
								12	IRIS_313-12144	Tr_Japonica
								13	IRIS_313-9470	Tr_Japonica
								14	IRIS_313-8571	Indica
								15	IRIS_313-8656	Aromatic
								16	IRIS_313-8669	Te_Japonica
								17	IRIS_313-8439	Tr_Japonica
								18	IRIS_313-8326	Aromatic
								19	B111	Te_Japonica
								20	CX104	Aromatic
								21	CX112	Aromatic
								22	CX266	Tr_Japonica
								23	CX281	Indica
								24	CX341	Indica
								25	CX355	Japonica
								26	CX362	Indica
								27	CX392	Indica
								28	CX43	Indica
								29	CX46	Admixture
								30	CX65	Japonica
								31	CX66	Admixture
								32	CX72	Admixture
								33	IRIS_313-10032	Indica
								34	IRIS_313-10555	Indica
								35	IRIS_313-10578	Tr_Japonica
								36	IRIS_313-10147	Indica
								37	IRIS_313-10151	Indica
								38	IRIS_313-10732	Aromatic
								39	IRIS_313-10758	Tr_Japonica
								40	IRIS_313-10782	Indica
								41	IRIS_313-10812	Indica
								42	IRIS_313-10910	Indica
								43	IRIS_313-10918	Japonica
								44	IRIS_313-10921	Indica
								45	IRIS_313-10922	Tr_Japonica
								46	IRIS_313-10960	Tr_Japonica
								47	IRIS_313-10961	Indica
								48	IRIS_313-10994	Japonica
								49	IRIS_313-11023	Aromatic
								50	IRIS_313-11045	Tr_Japonica
								51	IRIS_313-11066	Aromatic
								52	IRIS_313-11070	Aromatic
								53	IRIS_313-11080	Indica
								54	IRIS_313-11178	Indica
								55	IRIS_313-11218	Aromatic
								56	IRIS_313-11300	Indica
								57	IRIS_313-11340	Tr_Japonica
								58	IRIS_313-11350	Aromatic
								59	IRIS_313-11356	Aromatic
								60	IRIS_313-11417	Admixture
								61	IRIS_313-11464	Tr_Japonica
								62	IRIS_313-11473	Aus
								63	IRIS_313-11487	Te_Japonica
								64	IRIS_313-11509	Indica
								65	IRIS_313-11532	Indica
								66	IRIS_313-11537	Indica
								67	IRIS_313-11611	Indica
								68	IRIS_313-11630	Aromatic
								69	IRIS_313-11632	Indica
								70	IRIS_313-11711	Aus
								71	IRIS_313-11736	Aus
								72	IRIS_313-11765	Aus
								73	IRIS_313-11780	Indica
								74	IRIS_313-11785	Indica
								75	IRIS_313-11810	Tr_Japonica
								76	IRIS_313-11814	Indica
								77	IRIS_313-11815	Indica
								78	IRIS_313-11820	Indica
								79	IRIS_313-11826	Indica
								80	IRIS_313-11831	Tr_Japonica
								81	IRIS_313-11837	Indica
								82	IRIS_313-11929	Tr_Japonica
								83	IRIS_313-11946	Tr_Japonica
								84	IRIS_313-11996	Indica
								85	IRIS_313-12094	Aromatic
								86	IRIS_313-12121	Indica
								87	IRIS_313-12188	Indica
								88	IRIS_313-12272	Tr_Japonica
								89	IRIS_313-12337	Tr_Japonica
								90	IRIS_313-12349	Tr_Japonica
								91	IRIS_313-12352	Tr_Japonica
								92	IRIS_313-15909	Tr_Japonica
								93	IRIS_313-7809	Indica
								94	IRIS_313-7876	Tr_Japonica
								95	IRIS_313-8172	Indica
								96	IRIS_313-8173	Te_Japonica
								97	IRIS_313-8184	Indica
								98	IRIS_313-8980	Indica
								99	IRIS_313-8996	Indica
								100	IRIS_313-8998	Admixture
								101	IRIS_313-9005	Indica
								102	IRIS_313-9558	Aromatic
								103	IRIS_313-9568	Tr_Japonica
								104	IRIS_313-9629	Aus
								105	IRIS_313-9989	Indica
								106	IRIS_313-10899	Indica
								107	IRIS_313-10900	Indica
								108	IRIS_313-11068	Aromatic
								109	IRIS_313-11991	Indica
								110	IRIS_313-8722	Indica
11	This study	badh2-E7-3047C>T	Exon 7	3047	C/T	A/V	17	1	B110	Te_Japonica
								2	CX182	Indica
								3	CX363	Indica
								4	CX53	Indica
								5	CX59	Japonica
								6	IRIS_313-11021	Aromatic
								7	IRIS_313-11062	Aromatic
								8	IRIS_313-11567	Indica
								9	IRIS_313-11362	Aromatic
								10	IRIS_313-11720	Indica
								11	IRIS_313-8180	Te_Japonica
								12	IRIS_313-12144	Tr_Japonica
								13	IRIS_313-9470	Tr_Japonica
								14	IRIS_313-10134	Indica
								15	IRIS_313-8253	Indica
								16	IRIS_313-8674	Indica
								17	IRIS_313-8722	Indica
12	This study	badh2-E9-4036delT	Exon 9	4036	1 bp deletion			1	IRIS_313-11678	Indica
13	This study	badh2-E10-4460G>A	Exon 10	4460	G/A	A/T	2	1	IRIS_313-10899	Indica
								2	IRIS_313-10900	Indica
14	He et al. (2015)	badh2-E10-4488C>A	Exon 10	4488	C/A	A/E	125	1	B049	Aus
								2	B164	Aus
								3	IRIS_313-10025	Te_Japonica
								4	IRIS_313-10150	Indica
								5	IRIS_313-10593	Aus
								6	IRIS_313-10598	Aus
								7	IRIS_313-10602	Aus
								8	IRIS_313-10623	Aus
								9	IRIS_313-10734	Aus
								10	IRIS_313-10735	Aus
								11	IRIS_313-10736	Aus
								12	IRIS_313-10737	Aus
								13	IRIS_313-10852	Aus
								14	IRIS_313-10856	Indica
								15	IRIS_313-10859	Indica
								16	IRIS_313-10861	Aus
								17	IRIS_313-10871	Aus
								18	IRIS_313-10875	Aus
								19	IRIS_313-10876	Aus
								20	IRIS_313-10927	Aus
								21	IRIS_313-10930	Aus
								22	IRIS_313-10965	Aus
								23	IRIS_313-10969	Aus
								24	IRIS_313-10976	Aus
								25	IRIS_313-11016	Aus
								26	IRIS_313-11017	Aus
								27	IRIS_313-11018	Aus
								28	IRIS_313-11029	Aus
								29	IRIS_313-11047	Aus
								30	IRIS_313-11050	Aus
								31	IRIS_313-11052	Aus
								32	IRIS_313-11055	Aus
								33	IRIS_313-11056	Aus
								34	IRIS_313-11063	Aus
								35	IRIS_313-11064	Aus
								36	IRIS_313-11065	Aus
								37	IRIS_313-11067	Aus
								38	IRIS_313-11172	Aus
								39	IRIS_313-11173	Aus
								40	IRIS_313-11175	Aus
								41	IRIS_313-11232	Aus
								42	IRIS_313-11265	Aus
								43	IRIS_313-11286	Indica
								44	IRIS_313-11298	Aus
								45	IRIS_313-11323	Aus
								46	IRIS_313-11324	Aus
								47	IRIS_313-11348	Aus
								48	IRIS_313-11353	Aus
								49	IRIS_313-11371	Aus
								50	IRIS_313-11432	Tr_Japonica
								51	IRIS_313-11455	Aus
								52	IRIS_313-11456	Aus
								53	IRIS_313-11458	Te_Japonica
								54	IRIS_313-11462	Indica
								55	IRIS_313-11476	Aus
								56	IRIS_313-11477	Indica
								57	IRIS_313-11483	Aus
								58	IRIS_313-11489	Indica
								59	IRIS_313-11492	Indica
								60	IRIS_313-11602	Aus
								61	IRIS_313-11603	Aus
								62	IRIS_313-11604	Indica
								63	IRIS_313-11617	Aus
								64	IRIS_313-11619	Aus
								65	IRIS_313-11620	Indica
								66	IRIS_313-11625	Aromatic
								67	IRIS_313-11629	Aromatic
								68	IRIS_313-11636	Indica
								69	IRIS_313-11643	Indica
								70	IRIS_313-11647	Indica
								71	IRIS_313-11737	Indica
								72	IRIS_313-11742	Aromatic
								73	IRIS_313-11809	Indica
								74	IRIS_313-11917	Aus
								75	IRIS_313-11963	Aus
								76	IRIS_313-12139	Aus
								77	IRIS_313-12183	Aus
								78	IRIS_313-15908	Aromatic
								79	IRIS_313-8073	Tr_Japonica
								80	IRIS_313-8302	Te_Japonica
								81	IRIS_313-8332	Indica
								82	IRIS_313-8382	Indica
								83	IRIS_313-8410	Aus
								84	IRIS_313-8554	Aus
								85	IRIS_313-8641	Aus
								86	IRIS_313-8789	Aus
								87	IRIS_313-8864	Indica
								88	IRIS_313-8963	Aus
								89	IRIS_313-9044	Indica
								90	IRIS_313-9137	Aus
								91	IRIS_313-9283	Aus
								92	IRIS_313-9422	Aus
								93	IRIS_313-9572	Indica
								94	IRIS_313-9861	Indica
								95	B243	Aus
								96	CX368	Aus
								97	CX399	Indica
								98	IRIS_313-10877	Aus
								99	IRIS_313-10878	Aus
								100	IRIS_313-10891	Aus
								101	IRIS_313-10854	Aus
								102	IRIS_313-10981	Aus
								103	IRIS_313-11019	Aus
								104	IRIS_313-11168	Aus
								105	IRIS_313-11174	Aus
								106	IRIS_313-11213	Aus
								107	IRIS_313-11216	Aus
								108	IRIS_313-11306	Indica
								109	IRIS_313-11595	Indica
								110	IRIS_313-8252	Aus
								111	IRIS_313-8321	Aus
								112	IRIS_313-8390	Aus
								113	IRIS_313-8655	Aus
								114	IRIS_313-8771	Aus
								115	IRIS_313-8783	Indica
								116	IRIS_313-10849	Aus
								117	IRIS_313-11014	Aus
								118	IRIS_313-11166	Aus
								119	IRIS_313-11210	Aus
								120	IRIS_313-11445	Indica
								121	IRIS_313-11454	Aus
								122	IRIS_313-11557	Indica
								123	IRIS_313-11828	Te_Japonica
								124	IRIS_313-12055	Aus
								125	IRIS_313-9610	Aus
	Shao et al. (2013)	badh2-E10-4528G>A	Exon 10	4528	G/A	E/E	194	1	B082	Indica
								2	B083	Indica
								3	B113	Indica
								4	B120	Indica
								5	B129	Indica
								6	B184	Indica
								7	B227	Indica
								8	B253	Indica
								9	B254	Indica
								10	CX124	Indica
								11	CX148	Indica
								12	CX157	Indica
								13	CX23	Indica
								14	CX304	Indica
								15	CX61	Indica
								16	CX64	Indica
								17	IRIS_313-10050	Indica
								18	IRIS_313-10177	Indica
								19	IRIS_313-10287	Indica
								20	IRIS_313-10337	Indica
								21	IRIS_313-10423	Japonica
								22	IRIS_313-10441	Indica
								23	IRIS_313-10480	Indica
								24	IRIS_313-10510	Indica
								25	IRIS_313-10513	Indica
								26	IRIS_313-10523	Indica
								27	IRIS_313-10525	Indica
								28	IRIS_313-10610	Indica
								29	IRIS_313-10659	Indica
								30	IRIS_313-10666	Indica
								31	IRIS_313-10681	Indica
								32	IRIS_313-10682	Indica
								33	IRIS_313-10683	Indica
								34	IRIS_313-10692	Indica
								35	IRIS_313-10697	Indica
								36	IRIS_313-10715	Indica
								37	IRIS_313-10719	Indica
								38	IRIS_313-10742	Indica
								39	IRIS_313-10751	Indica
								40	IRIS_313-10760	Indica
								41	IRIS_313-10762	Indica
								42	IRIS_313-10768	Indica
								43	IRIS_313-10792	Indica
								44	IRIS_313-10821	Indica
								45	IRIS_313-10822	Indica
								46	IRIS_313-10833	Indica
								47	IRIS_313-10855	Indica
								48	IRIS_313-10887	Indica
								49	IRIS_313-10907	Indica
								50	IRIS_313-10913	Indica
								51	IRIS_313-10934	Indica
								52	IRIS_313-10935	Indica
								53	IRIS_313-10938	Indica
								54	IRIS_313-10955	Indica
								55	IRIS_313-10966	Indica
								56	IRIS_313-10990	Indica
								57	IRIS_313-11010	Indica
								58	IRIS_313-11042	Indica
								59	IRIS_313-11043	Indica
								60	IRIS_313-11071	Indica
								61	IRIS_313-11076	Indica
								62	IRIS_313-11083	Indica
								63	IRIS_313-11090	Indica
								64	IRIS_313-11097	Indica
								65	IRIS_313-11110	Indica
								66	IRIS_313-11133	Indica
								67	IRIS_313-11135	Indica
								68	IRIS_313-11151	Indica
								69	IRIS_313-11179	Indica
								70	IRIS_313-11180	Indica
								71	IRIS_313-11181	Indica
								72	IRIS_313-11182	Indica
								73	IRIS_313-11196	Indica
								74	IRIS_313-11235	Indica
								75	IRIS_313-11252	Indica
								76	IRIS_313-11276	Indica
								77	IRIS_313-11296	Indica
								78	IRIS_313-11304	Indica
								79	IRIS_313-11315	Indica
								80	IRIS_313-11318	Indica
								81	IRIS_313-11330	Indica
								82	IRIS_313-11338	Indica
								83	IRIS_313-11343	Indica
								84	IRIS_313-11347	Indica
								85	IRIS_313-11377	Indica
								86	IRIS_313-11381	Indica
								87	IRIS_313-11383	Indica
								88	IRIS_313-11384	Indica
								89	IRIS_313-11388	Indica
								90	IRIS_313-11437	Te_Japonica
								91	IRIS_313-11447	Indica
								92	IRIS_313-11463	Tr_Japonica
								93	IRIS_313-11485	Indica
								94	IRIS_313-11512	Tr_Japonica
								95	IRIS_313-11547	Indica
								96	IRIS_313-11594	Aus
								97	IRIS_313-11644	Indica
								98	IRIS_313-11676	Indica
								99	IRIS_313-11682	Indica
								100	IRIS_313-11685	Indica
								101	IRIS_313-11686	Indica
								102	IRIS_313-11695	Aromatic
								103	IRIS_313-11707	Indica
								104	IRIS_313-11719	Indica
								105	IRIS_313-11721	Indica
								106	IRIS_313-11735	Tr_Japonica
								107	IRIS_313-11740	Indica
								108	IRIS_313-11758	Tr_Japonica
								109	IRIS_313-11904	Indica
								110	IRIS_313-11912	Indica
								111	IRIS_313-11916	Indica
								112	IRIS_313-11921	Indica
								113	IRIS_313-11927	Indica
								114	IRIS_313-11950	Indica
								115	IRIS_313-11955	Indica
								116	IRIS_313-11959	Indica
								117	IRIS_313-11961	Indica
								118	IRIS_313-11967	Indica
								119	IRIS_313-11985	Indica
								120	IRIS_313-12007	Indica
								121	IRIS_313-12017	Indica
								122	IRIS_313-12027	Indica
								123	IRIS_313-12048	Indica
								124	IRIS_313-12049	Indica
								125	IRIS_313-12057	Indica
								126	IRIS_313-12078	Indica
								127	IRIS_313-12127	Indica
								128	IRIS_313-12128	Indica
								129	IRIS_313-12130	Indica
								130	IRIS_313-12147	Indica
								131	IRIS_313-12187	Indica
								132	IRIS_313-12221	Indica
								133	IRIS_313-12224	Indica
								134	IRIS_313-12231	Indica
								135	IRIS_313-12246	Indica
								136	IRIS_313-12287	Indica
								137	IRIS_313-12301	Indica
								138	IRIS_313-12302	Indica
								139	IRIS_313-12303	Indica
								140	IRIS_313-12305	Indica
								141	IRIS_313-12308	Indica
								142	IRIS_313-12309	Indica
								143	IRIS_313-15902	Indica
								144	IRIS_313-7638	Indica
								145	IRIS_313-7641	Indica
								146	IRIS_313-8291	Indica
								147	IRIS_313-8292	Tr_Japonica
								148	IRIS_313-8407	Indica
								149	IRIS_313-8409	Admixture
								150	IRIS_313-8492	Indica
								151	IRIS_313-8559	Indica
								152	IRIS_313-8567	Indica
								153	IRIS_313-8586	Indica
								154	IRIS_313-8591	Indica
								155	IRIS_313-8608	Indica
								156	IRIS_313-8631	Indica
								157	IRIS_313-8699	Indica
								158	IRIS_313-8744	Indica
								159	IRIS_313-8791	Indica
								160	IRIS_313-8833	Indica
								161	IRIS_313-8873	Te_Japonica
								162	IRIS_313-8880	Indica
								163	IRIS_313-8946	Indica
								164	IRIS_313-9062	Admixture
								165	IRIS_313-9091	Indica
								166	IRIS_313-9097	Indica
								167	IRIS_313-9102	Indica
								168	IRIS_313-9112	Indica
								169	IRIS_313-9115	Indica
								170	IRIS_313-9116	Admixture
								171	IRIS_313-9119	Indica
								172	IRIS_313-9131	Indica
								173	IRIS_313-9139	Indica
								174	IRIS_313-9188	Indica
								175	IRIS_313-9208	Indica
								176	IRIS_313-9243	Indica
								177	IRIS_313-9256	Indica
								178	IRIS_313-9271	Indica
								179	IRIS_313-9623	Indica
								180	IRIS_313-9669	Indica
								181	IRIS_313-9882	Indica
								182	B113	Indica
								183	B252	Indica
								184	IRIS_313-10985	Indica
								185	IRIS_313-11398	Indica
								186	IRIS_313-11678	Indica
								187	IRIS_313-11898	Indica
								188	IRIS_313-12058	Indica
								189	IRIS_313-8985	Indica
								190	IRIS_313-12193	Indica
								191	IRIS_313-12260	Indica
								192	IRIS_313-15903	Indica
								193	IRIS_313-8383	Indica
								194	IRIS_313-9472	Indica
	This study	badh2-E10-4550G>A	Exon 10	4550	G/A	V/I	1		IRIS_313-10722	Tr_Japonica
	This study	badh2-E12-5149A>C	Exon 12	5149	A/C	E/A	1		IRIS_313-11599	Indica
	Kovach et al. (2009)	badh2-E13-5390C>T	Exon 13	5390	C/T	A/V	1		B045	Te_Japonica
	This study	badh2-E14-5768C>T	Exon 14	5768	C/T	P/S	10	1	IRIS_313-10733	Indica
								2	IRIS_313-11126	Indica
								3	IRIS_313-11287	Indica
								4	IRIS_313-11443	Indica
								5	IRIS_313-12268	Indica
								6	IRIS_313-8401	Indica
								7	IRIS_313-8585	Indica
								8	IRIS_313-8994	Indica
								9	IRIS_313-9560	Indica
								10	IRIS_313-9634	Indica
	Kovach et al. (2009), Dissanayaka et al (2014), He et al. (2015)	badh2-E14-5772_5773insG	Exon 14	5772	1-bp insertion		9	1	IRIS_313-10869	Aus
								2	IRIS_313-11027	Aus
								3	IRIS_313-11061	Aus
								4	IRIS_313-11243	Aus
								5	IRIS_313-11291	Aus
								6	IRIS_313-11452	Indica
								7	IRIS_313-11274	Aus
								8	IRIS_313-11618	Aus
								9	IRIS_313-8342	Aus
	This study	badh2-E14-5799G>T	Exon 14	5799	G/T	G/V	7	1	IRIS_313-10780	Japonica
								2	IRIS_313-10800	Japonica
								3	IRIS_313-10803	Japonica
								4	IRIS_313-11479	Indica
								5	IRIS_313-11498	Te_Japonica
								6	IRIS_313-11790	Indica
								7	IRIS_313-8314	Indica

## Sheet: Table S9
Table S9. List of BADH1 haplotypes in 421 cultivated accessions.
Sr.	Entry_No.	Ecotype#	Fragrance*	BADH1 Haplotype	Relative amount of 2-Acetyl-1-pyrroline (Mean peak area)
1	RWG-001	Temperate japonica	1	Hap_4	ND
2	RWG-002	Temperate japonica	1	Hap_5	ND
3	RWG-003	Indica	1	Hap_6	ND
4	RWG-004	Temperate japonica	1	Hap_7	ND
5	RWG-005	Indica	1	Hap_8	ND
6	RWG-006	Indica	1	Hap_9	ND
7	RWG-007	Admixture	1	Hap_9	ND
8	RWG-008	Aus	1	Hap_10	ND
9	RWG-009	Temperate japonica	1	Hap_7	ND
10	RWG-010	Indica	1	Hap_8	ND
11	RWG-011	Temperate japonica	1	Hap_5	ND
12	RWG-012	Temperate japonica	1	Hap_4	ND
13	RWG-013	Indica	1	Hap_11	ND
14	RWG-014	Temperate japonica	1	Hap_4	ND
15	RWG-015	Temperate japonica	1	Hap_4	ND
16	RWG-016	Temperate japonica	1	Hap_4	ND
17	RWG-017	Temperate japonica	1	Hap_7	ND
18	RWG-018	Tropical japonica	1	Hap_4	ND
19	RWG-019	Tropical japonica	1	Hap_4	ND
20	RWG-020	Temperate japonica	1	Hap_5	ND
21	RWG-021	Indica	1	Hap_12	ND
22	RWG-022	Indica	1	Hap_13	ND
23	RWG-023	Aus	1	Hap_14	ND
24	RWG-024	Temperate japonica	1	Hap_4	ND
25	RWG-025	Temperate japonica	1	Hap_3	ND
26	RWG-026	Temperate japonica	1	Hap_4	ND
27	RWG-027	Temperate japonica	1	Hap_4	ND
28	RWG-028	Temperate japonica	1	Hap_4	ND
29	RWG-029	Temperate japonica	1	Hap_5	ND
30	RWG-030	Indica	1	Hap_15	ND
31	RWG-031	Admixture	2	Hap_10	60632
32	RWG-032	Tropical japonica	1	Hap_4	ND
33	RWG-033	Temperate japonica	1	Hap_4	ND
34	RWG-034	Indica	1	Hap_16	ND
35	RWG-035	Temperate japonica	1	Hap_4	ND
36	RWG-036	Indica	1	Hap_7	ND
37	RWG-037	Aus	1	Hap_17	ND
38	RWG-038	Aus	2	Hap_10	305201
39	RWG-039	Indica	1	Hap_8	ND
40	RWG-040	Tropical japonica	1	Hap_11	ND
41	RWG-041	Indica	1	Hap_18	ND
42	RWG-042	Aromatic	3	Hap_17	6785236
43	RWG-043	Aus	2	Hap_19	ND
44	RWG-044	Indica	1	Hap_17	ND
45	RWG-045	Tropical japonica	1	Hap_2	ND
46	RWG-046	Temperate japonica	1	Hap_3	ND
47	RWG-047	Indica	1	Hap_20	ND
48	RWG-048	Indica	1	Hap_3	ND
49	RWG-049	Indica	1	Hap_2	ND
50	RWG-050	Temperate japonica	1	Hap_3	ND
51	RWG-051	Tropical japonica	1	Hap_2	ND
52	RWG-052	Temperate japonica	1	Hap_3	ND
53	RWG-053	Aus	1	Hap_21	ND
54	RWG-054	Indica	1	Hap_2	ND
55	RWG-055	Tropical japonica	1	Hap_3	ND
56	RWG-056	Indica	1	Hap_22	ND
57	RWG-057	Tropical japonica	1	Hap_3	ND
58	RWG-058	Tropical japonica	1	Hap_3	ND
59	RWG-059	Temperate japonica	1	Hap_3	ND
60	RWG-060	Indica	1	Hap_23	ND
61	RWG-061	Indica	2	Hap_2	2639745
62	RWG-062	Temperate japonica	1	Hap_3	ND
63	RWG-063	Temperate japonica	1	Hap_3	ND
64	RWG-064	Indica	2	Hap_24	1506974
65	RWG-065	Temperate japonica	1	Hap_3	ND
66	RWG-066	Tropical japonica	1	Hap_3	ND
67	RWG-067	Indica	1	Hap_5	ND
68	RWG-068	Indica	1	Hap_2	ND
69	RWG-069	Temperate japonica	2	Hap_3	260252
70	RWG-070	Indica	1	Hap_25	ND
71	RWG-071	Indica	1	Hap_3	ND
72	RWG-072	Indica	1	Hap_23	ND
73	RWG-073	Indica	1	Hap_2	ND
74	RWG-074	Temperate japonica	1	Hap_3	ND
75	RWG-075	Temperate japonica	1	Hap_3	ND
76	RWG-076	Temperate japonica	1	Hap_3	ND
77	RWG-077	Temperate japonica	1	Hap_3	ND
78	RWG-078	Temperate japonica	1	Hap_5	ND
79	RWG-079	Temperate japonica	1	Hap_3	ND
80	RWG-080	Temperate japonica	1	Hap_3	ND
81	RWG-081	Tropical japonica	1	Hap_5	ND
82	RWG-082	Temperate japonica	1	Hap_3	ND
83	RWG-083	Temperate japonica	1	Hap_3	ND
84	RWG-084	Temperate japonica	1	Hap_3	ND
85	RWG-085	Indica	1	Hap_18	ND
86	RWG-086	Indica	1	Hap_18	ND
87	RWG-087	Temperate japonica	1	Hap_3	ND
88	RWG-088	Temperate japonica	2	Hap_3	2357783
89	RWG-089	Tropical japonica	1	Hap_2	ND
90	RWG-090	Tropical japonica	1	Hap_3	ND
91	RWG-091	Temperate japonica	1	Hap_3	ND
92	RWG-092	Temperate japonica	1	Hap_3	ND
93	RWG-093	Temperate japonica	1	Hap_3	ND
94	RWG-094	Temperate japonica	1	Hap_3	ND
95	RWG-095	Temperate japonica	1	Hap_3	ND
96	RWG-096	Temperate japonica	1	Hap_3	ND
97	RWG-097	Temperate japonica	1	Hap_3	ND
98	RWG-098	Tropical japonica	1	Hap_3	ND
99	RWG-099	Temperate japonica	1	Hap_3	ND
100	RWG-100	Temperate japonica	1	Hap_3	ND
101	RWG-101	Tropical japonica	1	Hap_3	ND
102	RWG-102	Tropical japonica	1	Hap_3	ND
103	RWG-103	Temperate japonica	1	Hap_26	ND
104	RWG-104	Temperate japonica	1	Hap_27	ND
105	RWG-105	Admixture	1	Hap_28	ND
106	RWG-106	Tropical japonica	1	Hap_2	ND
107	RWG-107	Tropical japonica	1	Hap_2	ND
108	RWG-108	Aus	1	Hap_17	ND
109	RWG-109	Indica	1	Hap_23	ND
110	RWG-110	Aromatic	1	Hap_29	ND
111	RWG-111	Temperate japonica	1	Hap_3	ND
112	RWG-112	Indica	1	Hap_23	ND
113	RWG-113	Aus	1	Hap_30	ND
114	RWG-114	Temperate japonica	1	Hap_3	ND
115	RWG-115	Temperate japonica	1	Hap_3	ND
116	RWG-116	Indica	1	Hap_3	ND
117	RWG-117	Temperate japonica	1	Hap_3	ND
118	RWG-118	Indica	1	Hap_2	ND
119	RWG-119	Indica	1	Hap_23	ND
120	RWG-120	Indica	1	Hap_31	ND
121	RWG-121	Indica	1	Hap_2	ND
122	RWG-122	Indica	1	Hap_2	ND
123	RWG-123	Indica	1	Hap_2	ND
124	RWG-124	Indica	1	Hap_2	ND
125	RWG-125	Indica	1	Hap_2	ND
126	RWG-126	Indica	1	Hap_2	ND
127	RWG-127	Temperate japonica	1	Hap_3	ND
128	RWG-128	Temperate japonica	1	Hap_3	ND
129	RWG-129	Temperate japonica	1	Hap_32	ND
130	RWG-130	Temperate japonica	1	Hap_3	ND
131	RWG-131	Indica	1	Hap_23	ND
132	RWG-132	Tropical japonica	1	Hap_3	ND
133	RWG-133	Temperate japonica	1	Hap_3	ND
134	RWG-134	Temperate japonica	1	Hap_3	ND
135	RWG-135	Temperate japonica	1	Hap_3	ND
136	RWG-136	Temperate japonica	1	Hap_3	ND
137	RWG-137	Indica	1	Hap_23	ND
138	RWG-138	Temperate japonica	1	Hap_3	ND
139	RWG-139	Temperate japonica	1	Hap_3	ND
140	RWG-140	Temperate japonica	1	Hap_3	ND
141	RWG-141	Temperate japonica	1	Hap_5	ND
142	RWG-142	Temperate japonica	1	Hap_3	ND
143	RWG-143	Temperate japonica	1	Hap_3	ND
144	RWG-144	Temperate japonica	1	Hap_3	ND
145	RWG-145	Temperate japonica	1	Hap_3	ND
146	RWG-146	Temperate japonica	1	Hap_3	ND
147	RWG-147	Temperate japonica	1	Hap_3	ND
148	RWG-148	Temperate japonica	1	Hap_3	ND
149	RWG-149	Temperate japonica	1	Hap_33	ND
150	RWG-150	Temperate japonica	1	Hap_33	ND
151	RWG-151	Temperate japonica	1	Hap_5	ND
152	RWG-152	Temperate japonica	1	Hap_5	ND
153	RWG-153	Temperate japonica	1	Hap_3	ND
154	RWG-154	Temperate japonica	1	Hap_34	ND
155	RWG-155	Temperate japonica	1	Hap_3	ND
156	RWG-156	Temperate japonica	1	Hap_3	ND
157	RWG-157	Temperate japonica	1	Hap_3	ND
158	RWG-158	Temperate japonica	1	Hap_3	ND
159	RWG-159	Temperate japonica	1	Hap_3	ND
160	RWG-160	Temperate japonica	1	Hap_3	ND
161	RWG-161	Temperate japonica	1	Hap_3	ND
162	RWG-162	Temperate japonica	1	Hap_3	ND
163	RWG-163	Indica	1	Hap_35	ND
164	RWG-164	Indica	1	Hap_24	ND
165	RWG-165	Indica	1	Hap_6	ND
166	RWG-166	Indica	1	Hap_18	ND
167	RWG-167	Tropical japonica	1	Hap_2	ND
168	RWG-168	Indica	1	Hap_36	ND
169	RWG-169	Temperate japonica	1	Hap_3	ND
170	RWG-170	Temperate japonica	1	Hap_3	ND
171	RWG-171	Temperate japonica	1	Hap_3	ND
172	RWG-172	Temperate japonica	1	Hap_3	ND
173	RWG-173	Temperate japonica	1	Hap_3	ND
174	RWG-174	Temperate japonica	1	Hap_3	ND
175	RWG-175	Temperate japonica	1	Hap_3	ND
176	RWG-176	Temperate japonica	1	Hap_3	ND
177	RWG-177	Temperate japonica	1	Hap_3	ND
178	RWG-178	Temperate japonica	1	Hap_3	ND
179	RWG-179	Temperate japonica	2	Hap_3	543643
180	RWG-180	Temperate japonica	1	Hap_3	ND
181	RWG-181	Temperate japonica	1	Hap_3	ND
182	RWG-182	Temperate japonica	1	Hap_3	ND
183	RWG-183	Temperate japonica	1	Hap_3	ND
184	RWG-184	Temperate japonica	1	Hap_3	ND
185	RWG-185	Temperate japonica	1	Hap_3	ND
186	RWG-186	Temperate japonica	1	Hap_3	ND
187	RWG-187	Temperate japonica	1	Hap_3	ND
188	RWG-188	Temperate japonica	1	Hap_3	ND
189	RWG-189	Temperate japonica	1	Hap_3	ND
190	RWG-190	Temperate japonica	1	Hap_3	ND
191	RWG-191	Temperate japonica	3	Hap_3	9649217
192	RWG-192	Temperate japonica	1	Hap_3	ND
193	RWG-193	Temperate japonica	1	Hap_3	ND
194	RWG-194	Temperate japonica	1	Hap_3	ND
195	RWG-195	Temperate japonica	1	Hap_3	ND
196	RWG-196	Temperate japonica	1	Hap_3	ND
197	RWG-197	Temperate japonica	4	Hap_3	9259019
198	RWG-198	Temperate japonica	1	Hap_3	ND
199	RWG-199	Temperate japonica	1	Hap_3	ND
200	RWG-200	Temperate japonica	1	Hap_3	ND
201	RWG-201	Temperate japonica	2	Hap_3	809516
202	RWG-202	Tropical japonica	1	Hap_3	ND
203	RWG-203	Tropical japonica	1	Hap_3	ND
204	RWG-204	Indica	1	Hap_18	ND
205	RWG-205	Indica	1	Hap_18	ND
206	RWG-206	Indica	1	Hap_18	ND
207	RWG-207	Indica	1	Hap_18	ND
208	RWG-208	Indica	1	Hap_18	ND
209	RWG-209	Indica	1	Hap_18	ND
210	RWG-210	Indica	1	Hap_18	ND
211	RWG-211	Indica	1	Hap_18	ND
212	RWG-212	Temperate japonica	1	Hap_3	ND
213	RWG-213	Temperate japonica	1	Hap_3	ND
214	RWG-214	Temperate japonica	1	Hap_3	ND
215	RWG-215	Temperate japonica	1	Hap_3	ND
216	RWG-216	Temperate japonica	1	Hap_3	ND
217	RWG-217	Temperate japonica	1	Hap_3	ND
218	RWG-218	Temperate japonica	1	Hap_3	ND
219	RWG-219	Temperate japonica	1	Hap_3	ND
220	RWG-220	Temperate japonica	1	Hap_3	ND
221	RWG-221	Temperate japonica	1	Hap_3	ND
222	RWG-222	Temperate japonica	1	Hap_3	ND
223	RWG-223	Temperate japonica	1	Hap_3	ND
224	RWG-224	Temperate japonica	1	Hap_7	ND
225	RWG-225	Temperate japonica	1	Hap_5	ND
226	RWG-226	Temperate japonica	1	Hap_4	ND
227	RWG-227	Temperate japonica	1	Hap_3	ND
228	RWG-228	Temperate japonica	1	Hap_3	ND
229	RWG-229	Temperate japonica	1	Hap_3	ND
230	RWG-230	Temperate japonica	1	Hap_3	ND
231	RWG-231	Temperate japonica	1	Hap_3	ND
232	RWG-232	Temperate japonica	1	Hap_3	ND
233	RWG-233	Temperate japonica	1	Hap_3	ND
234	RWG-234	Temperate japonica	1	Hap_3	ND
235	RWG-235	Temperate japonica	1	Hap_3	ND
236	RWG-236	Temperate japonica	3	Hap_3	618863
237	RWG-237	Temperate japonica	1	Hap_3	ND
238	RWG-238	Indica	1	Hap_23	ND
239	RWG-239	Temperate japonica	1	Hap_3	ND
240	RWG-240	Temperate japonica	1	Hap_3	ND
241	RWG-241	Temperate japonica	1	Hap_3	ND
242	RWG-242	Indica	1	Hap_37	ND
243	RWG-243	Indica	1	Hap_18	ND
244	RWG-244	Indica	1	Hap_6	ND
245	RWG-245	Temperate japonica	1	Hap_3	ND
246	RWG-246	Temperate japonica	1	Hap_3	ND
247	RWG-247	Temperate japonica	1	Hap_3	ND
248	RWG-248	Temperate japonica	1	Hap_3	ND
249	RWG-249	Temperate japonica	1	Hap_3	ND
250	RWG-250	Temperate japonica	1	Hap_3	ND
251	RWG-251	Indica	1	Hap_23	ND
252	RWG-252	Temperate japonica	1	Hap_3	ND
253	RWG-253	Temperate japonica	1	Hap_3	ND
254	RWG-254	Temperate japonica	1	Hap_3	ND
255	RWG-255	Temperate japonica	1	Hap_3	ND
256	RWG-256	Temperate japonica	1	Hap_3	ND
257	RWG-257	Temperate japonica	1	Hap_3	ND
258	RWG-258	Temperate japonica	1	Hap_3	ND
259	RWG-259	Temperate japonica	1	Hap_3	ND
260	RWG-260	Temperate japonica	1	Hap_3	ND
261	RWG-261	Temperate japonica	1	Hap_3	ND
262	RWG-262	Temperate japonica	1	Hap_3	ND
263	RWG-263	Temperate japonica	1	Hap_3	ND
264	RWG-264	Temperate japonica	1	Hap_3	ND
265	RWG-265	Temperate japonica	1	Hap_3	ND
266	RWG-266	Temperate japonica	1	Hap_3	ND
267	RWG-267	Temperate japonica	1	Hap_3	ND
268	RWG-268	Temperate japonica	1	Hap_3	ND
269	RWG-269	Temperate japonica	1	Hap_3	ND
270	RWG-270	Temperate japonica	1	Hap_3	ND
271	RWG-271	Temperate japonica	1	Hap_3	ND
272	RWG-272	Indica	2	Hap_18	2712697
273	RWG-273	Temperate japonica	1	Hap_3	ND
274	RWG-274	Temperate japonica	1	Hap_3	ND
275	RWG-275	Temperate japonica	1	Hap_3	ND
276	RWG-276	Indica	1	Hap_18	ND
277	RWG-277	Temperate japonica	1	Hap_3	ND
278	RWG-278	Temperate japonica	1	Hap_3	ND
279	RWG-279	Temperate japonica	1	Hap_3	ND
280	RWG-280	Temperate japonica	1	Hap_3	ND
281	RWG-281	Temperate japonica	1	Hap_3	ND
282	RWG-282	Temperate japonica	1	Hap_3	ND
283	RWG-283	Temperate japonica	1	Hap_3	ND
284	RWG-284	Temperate japonica	1	Hap_3	ND
285	RWG-285	Temperate japonica	1	Hap_3	ND
286	RWG-286	Temperate japonica	1	Hap_3	ND
287	RWG-287	Temperate japonica	1	Hap_5	ND
288	RWG-288	Temperate japonica	1	Hap_33	ND
289	RWG-289	Temperate japonica	1	Hap_3	ND
290	RWG-290	Temperate japonica	1	Hap_3	ND
291	RWG-291	Temperate japonica	1	Hap_3	ND
292	RWG-292	Indica	1	Hap_18	ND
293	RWG-293	Temperate japonica	1	Hap_3	ND
294	RWG-294	Temperate japonica	1	Hap_3	ND
295	RWG-295	Aus	2	Hap_17	611425
296	RWG-296	Tropical japonica	3	Hap_3	1726526
297	RWG-297	Indica	1	Hap_18	ND
298	RWG-298	Temperate japonica	1	Hap_4	ND
299	RWG-299	Indica	1	Hap_6	ND
300	RWG-316	Temperate japonica	1	Hap_3	ND
301	RWG-317	Temperate japonica	1	Hap_3	ND
302	RWG-318	Temperate japonica	1	Hap_3	ND
303	RWG-319	Temperate japonica	1	Hap_3	ND
304	RWG-320	Temperate japonica	1	Hap_3	ND
305	RWG-321	Temperate japonica	1	Hap_3	ND
306	RWG-322	Temperate japonica	1	Hap_3	ND
307	RWG-323	Temperate japonica	1	Hap_3	ND
308	RWG-324	Temperate japonica	1	Hap_3	ND
309	RWG-325	Temperate japonica	1	Hap_3	ND
310	RWG-326	Temperate japonica	1	Hap_3	ND
311	RWG-327	Temperate japonica	1	Hap_3	ND
312	RWG-328	Temperate japonica	1	Hap_3	ND
313	RWG-329	Temperate japonica	1	Hap_3	ND
314	RWG-330	Temperate japonica	1	Hap_3	ND
315	RWG-331	Temperate japonica	1	Hap_3	ND
316	RWG-332	Indica	1	Hap_23	ND
317	RWG-333	Indica	1	Hap_23	ND
318	RWG-334	Temperate japonica	1	Hap_3	ND
319	RWG-335	Temperate japonica	1	Hap_3	ND
320	RWG-336	Temperate japonica	1	Hap_3	ND
321	RWG-337	Temperate japonica	1	Hap_3	ND
322	RWG-338	Temperate japonica	1	Hap_3	ND
323	RWG-339	Temperate japonica	1	Hap_3	ND
324	RWG-340	Temperate japonica	1	Hap_3	ND
325	RWG-341	Temperate japonica	1	Hap_3	ND
326	RWG-342	Temperate japonica	1	Hap_3	ND
327	RWG-343	Temperate japonica	1	Hap_3	ND
328	RWG-344	Temperate japonica	1	Hap_3	ND
329	RWG-345	Temperate japonica	1	Hap_3	ND
330	RWG-346	Temperate japonica	1	Hap_3	ND
331	RWG-347	Temperate japonica	1	Hap_3	ND
332	RWG-348	Temperate japonica	1	Hap_3	ND
333	RWG-349	Temperate japonica	1	Hap_3	ND
334	RWG-350	Temperate japonica	1	Hap_3	ND
335	RWG-351	Temperate japonica	1	Hap_3	ND
336	RWG-352	Temperate japonica	1	Hap_3	ND
337	RWG-353	Temperate japonica	1	Hap_3	ND
338	RWG-354	Temperate japonica	1	Hap_3	ND
339	RWG-355	Temperate japonica	1	Hap_3	ND
340	RWG-356	Temperate japonica	1	Hap_3	ND
341	RWG-357	Temperate japonica	1	Hap_3	ND
342	RWG-358	Temperate japonica	1	Hap_3	ND
343	RWG-359	Temperate japonica	1	Hap_3	ND
344	RWG-360	Temperate japonica	1	Hap_3	ND
345	RWG-361	Temperate japonica	1	Hap_3	ND
346	RWG-362	Temperate japonica	1	Hap_3	ND
347	RWG-363	Temperate japonica	1	Hap_3	ND
348	RWG-364	Temperate japonica	1	Hap_3	ND
349	RWG-365	Temperate japonica	1	Hap_3	ND
350	RWG-366	Temperate japonica	1	Hap_3	ND
351	RWG-367	Temperate japonica	1	Hap_3	ND
352	RWG-368	Temperate japonica	1	Hap_3	ND
353	RWG-369	Temperate japonica	1	Hap_3	ND
354	RWG-370	Temperate japonica	1	Hap_3	ND
355	RWG-371	Temperate japonica	1	Hap_3	ND
356	RWG-372	Temperate japonica	1	Hap_3	ND
357	RWG-373	Temperate japonica	3	Hap_3	2466012
358	RWG-374	Temperate japonica	3	Hap_3	1313158
359	RWG-375	Temperate japonica	1	Hap_3	ND
360	RWG-376	Temperate japonica	1	Hap_3	ND
361	RWG-377	Temperate japonica	1	Hap_3	ND
362	RWG-378	Temperate japonica	1	Hap_3	ND
363	RWG-379	Temperate japonica	1	Hap_3	ND
364	RWG-380	Temperate japonica	2	Hap_3	1986446
365	RWG-381	Temperate japonica	1	Hap_3	ND
366	RWG-382	Temperate japonica	1	Hap_3	ND
367	RWG-383	Temperate japonica	1	Hap_3	ND
368	RWG-384	Temperate japonica	3	Hap_38	973693
369	RWG-385	Indica	1	Hap_18	ND
370	RWG-386	Indica	1	Hap_18	ND
371	RWG-387	Indica	1	Hap_18	ND
372	RWG-388	Indica	1	Hap_18	ND
373	RWG-389	Indica	1	Hap_18	ND
374	RWG-390	Indica	1	Hap_18	ND
375	RWG-391	Indica	1	Hap_18	ND
376	RWG-392	Indica	1	Hap_18	ND
377	RWG-393	Indica	1	Hap_18	ND
378	RWG-394	Indica	1	Hap_18	ND
379	RWG-395	Indica	1	Hap_37	ND
380	RWG-396	Indica	1	Hap_18	ND
381	RWG-397	Indica	1	Hap_18	ND
382	RWG-398	Indica	1	Hap_23	ND
383	RWG-399	Indica	1	Hap_23	ND
384	RWG-400	Indica	1	Hap_3	ND
385	RWG-401	Indica	1	Hap_18	ND
386	RWG-402	Indica	1	Hap_18	ND
387	RWG-403	Indica	1	Hap_18	ND
388	RWG-404	Indica	1	Hap_22	ND
389	RWG-405	Indica	1	Hap_18	ND
390	RWG-406	Indica	1	Hap_18	ND
391	RWG-407	Indica	1	Hap_39	ND
392	RWG-408	Temperate japonica	1	Hap_3	ND
393	RWG-409	Temperate japonica	1	Hap_3	ND
394	RWG-410	Indica	1	Hap_18	ND
395	RWG-411	Indica	3	Hap_18	3147257
396	RWG-412	Temperate japonica	2	Hap_3	5326542
397	RWG-413	Temperate japonica	4	Hap_3	32476573
398	RWG-414	Temperate japonica	3	Hap_3	14928989
399	RWG-415	Tropical japonica	2	Hap_3	7748469
400	RWG-416	Indica	2	Hap_18	4794983
401	RWG-417	Indica	2	Hap_18	8857934
402	RWG-418	Temperate japonica	3	Hap_3	2541705
403	RWG-419	Tropical japonica	3	Hap_3	7812705
404	RWG-420	Tropical japonica	3	Hap_3	4834848
405	RWG-421	Indica	4	Hap_18	5246050
406	RWG-422	Temperate japonica	2	Hap_3	647604
407	RWG-423	Temperate japonica	3	Hap_3	1114162
408	RWG-424	Temperate japonica	3	Hap_3	9553730
409	RWG-425	Temperate japonica	3	Hap_3	4197162
410	RWG-426	Indica	3	Hap_23	2059571
411	RWG-427	Indica	3	Hap_18	5827957
412	RWG-428	Temperate japonica	3	Hap_3	12350365
413	RWG-429	Temperate japonica	3	Hap_3	7124091
414	RWG-430	Temperate japonica	3	Hap_3	8232461
415	RWG-431	Temperate japonica	3	Hap_3	5739076
416	RWG-432	Temperate japonica	1	Hap_3	ND
417	RWG-433	Temperate japonica	1	Hap_3	ND
418	RWG-491	Indica	2	Hap_1	ND
419	RWG-492	Indica	2	Hap_2	178967
420	RWG-493	Indica	3	Hap_3	742433
421	RWG-494	Indica	2	Hap_2	719056
# : The type was determined by PowerCore (Kim et al. 2007).
* : Fragrance, 1 is non fragrant, 2 is slightly fragrant, 3 is moderately fragrant, 4 is strongly fragrant
	ND= Not detected

## Sheet: Table S10
Table S10. Markers identified in association analysis between the fragrance and BADH1 gene region.
Marker	Chromosome	Position	Marker_F	Marker_P	Marker_R2
Chr4_23174216	4	23174216	1.27903	0.26517	0.03256
Chr4_23175741	4	23175741	1.27903	0.26517	0.03256
Chr4_23175747	4	23175747	1.27903	0.26517	0.03256
Chr4_23174190	4	23174190	1.21819	0.27666	0.03106
Chr4_23175023	4	23175023	1.21819	0.27666	0.03106
Chr4_23176152	4	23176152	0.30959	0.58137	0.00853
Chr4_23176287	4	23176287	0.27785	0.60126	0.00745
Chr4_23174463	4	23174463	0.26582	0.60913	0.00695
Chr4_23175803	4	23175803	0.26582	0.60913	0.00695
Chr4_23171522	4	23171522	0.2174	0.64376	0.00584
Chr4_23173030	4	23173030	0.2174	0.64376	0.00584
Chr4_23172410	4	23172410	0.18461	0.66993	0.00496
Chr4_23172728	4	23172728	0.16917	0.68316	0.00443
Chr4_23172810	4	23172810	0.16917	0.68316	0.00443
Chr4_23173401	4	23173401	0.16917	0.68316	0.00443
Chr4_23174287	4	23174287	0.16917	0.68316	0.00443
Chr4_23174672	4	23174672	0.16917	0.68316	0.00443
Chr4_23174850	4	23174850	0.16917	0.68316	0.00443
Chr4_23175444	4	23175444	0.16917	0.68316	0.00443
Chr4_23175725	4	23175725	0.16917	0.68316	0.00443
Chr4_23173224	4	23173224	0.04887	0.82623	0.00128
Chr4_23174035	4	23174035	0.04887	0.82623	0.00128
Chr4_23174607	4	23174607	0.04887	0.82623	0.00128
Chr4_23174718	4	23174718	0.04887	0.82623	0.00128
